# Supplementary material for: Revealing fitness and virulence determinants of hypervirulent Klebsiella pneumoniae during infection in Galleria mellonella using a transposon library
Source: Front Cell Infect Microbiol. 2025 Aug 22;15:1643224. doi: 10.3389/fcimb.2025.1643224 (PMC12411516; doi:10.3389/fcimb.2025.1643224)
Supplement: Supplementary file 3 [file Table2.xlsx]

## Sheet: S1 summay
Table S1 Insertion Site Statisticsa
Barcode	Sample	Trimmed	Percentage
ACCA	G4h_1_3	32168724	97
AACC	G4h_3_2	26385275	96.4
TTGG	T0h_LB_1	2830688	94.1
CCTT	G4h_2_3	12590648	92.9
AGTC	G4h_3_3	10519013	92.6
TTTT	G4h_1_1	25272790	89.3
AGGA	G4h_3_1	8606411	89.1
AAAA	Toh_LB_5	4350050	88.7
TCAG	T4_LB_3	1781869	85.3
TTAA	Toh_LB_4	2220526	79.2
AACT	T4_LB_1	3331506	79
ATCG	T0h_LB_2	1497183	71.9
TATA	T4_LB_2	995605	67.4
CACT	T0h_LB_3	1498171	64.2
ACGT	G4h_2_2	213985	60.2
GAAG	G4h_1_2	193316	20.9
CTTA	G4h_2_1	40704	5.8
a: Some data showed less than 50% of the total insert positions, potentially causing a bottleneck due to the stress selection experiment or issues in DNA processing. This does not suggest that the decline in numerous genes is due to selection stress, so this data was excluded from analysis (gray background).

## Sheet: raw reads after filter
Sample ID	Raw Reads After Filtered	Coverage	Scale factor
results/INSEQ_experiment.scarf_G4h_1_3.bowtiemap_processed.txt_K43816_Chr	20815152	58672	0.20658
results/INSEQ_experiment.scarf_G4h_3_2.bowtiemap_processed.txt_K43816_Chr	17039474	56691	0.252355
results/INSEQ_experiment.scarf_G4h_1_1.bowtiemap_processed.txt_K43816_Chr	15163041	55408	0.283584
results/INSEQ_experiment.scarf_G4h_2_3.bowtiemap_processed.txt_K43816_Chr	7087656	49255	0.606689
results/INSEQ_experiment.scarf_G4h_3_3.bowtiemap_processed.txt_K43816_Chr	6758686	52605	0.636218
results/INSEQ_experiment.scarf_G4h_3_1.bowtiemap_processed.txt_K43816_Chr	5996863	52377	0.717042
results/INSEQ_experiment.scarf_T4_LB_1.bowtiemap_processed.txt_K43816_Chr	2261712	45799	1.90121
results/INSEQ_experiment.scarf_T0h_LB_1.bowtiemap_processed.txt_K43816_Chr	2238078	49786	1.92129
results/INSEQ_experiment.scarf_T0h_LB_2.bowtiemap_processed.txt_K43816_Chr	1173480	41283	3.66431
results/INSEQ_experiment.scarf_T0h_LB_3.bowtiemap_processed.txt_K43816_Chr	1168358	41442	3.68038
results/INSEQ_experiment.scarf_T4_LB_3.bowtiemap_processed.txt_K43816_Chr	1089890	34953	3.94535
results/INSEQ_experiment.scarf_T4_LB_2.bowtiemap_processed.txt_K43816_Chr	654856	27655	6.56633
results/INSEQ_experiment.scarf_G4h_2_2.bowtiemap_processed.txt_K43816_Chr	159747	8225	26.9176
results/INSEQ_experiment.scarf_G4h_1_2.bowtiemap_processed.txt_K43816_Chr	98749	7360	43.5447
results/INSEQ_experiment.scarf_G4h_2_1.bowtiemap_processed.txt_K43816_Chr	17113	1442	251.271

## Sheet: insertion no.
Sample	Total insertions	Insertions inside of ORF	Insertions located intergenic region
results/INSEQ_experiment.scarf_G4h_1_3.bowtiemap_processed.txt_K43816_Chr_filter_cpm.txt	58672	47612	11060
results/INSEQ_experiment.scarf_G4h_3_2.bowtiemap_processed.txt_K43816_Chr_filter_cpm.txt	56691	45964	10727
results/INSEQ_experiment.scarf_G4h_1_1.bowtiemap_processed.txt_K43816_Chr_filter_cpm.txt	55408	44974	10434
results/INSEQ_experiment.scarf_G4h_3_3.bowtiemap_processed.txt_K43816_Chr_filter_cpm.txt	52605	42637	9968
results/INSEQ_experiment.scarf_G4h_3_1.bowtiemap_processed.txt_K43816_Chr_filter_cpm.txt	52377	42437	9940
results/INSEQ_experiment.scarf_T0h_LB_1.bowtiemap_processed.txt_K43816_Chr_filter_cpm.txt	49786	40541	9245
results/INSEQ_experiment.scarf_G4h_2_3.bowtiemap_processed.txt_K43816_Chr_filter_cpm.txt	49255	39922	9333
results/INSEQ_experiment.scarf_T4_LB_1.bowtiemap_processed.txt_K43816_Chr_filter_cpm.txt	45799	37107	8692
results/INSEQ_experiment.scarf_T0h_LB_3.bowtiemap_processed.txt_K43816_Chr_filter_cpm.txt	41442	33703	7739
results/INSEQ_experiment.scarf_T0h_LB_2.bowtiemap_processed.txt_K43816_Chr_filter_cpm.txt	41283	33716	7567
results/INSEQ_experiment.scarf_T4_LB_3.bowtiemap_processed.txt_K43816_Chr_filter_cpm.txt	34953	28392	6561
results/INSEQ_experiment.scarf_T4_LB_2.bowtiemap_processed.txt_K43816_Chr_filter_cpm.txt	27655	22501	5154
results/INSEQ_experiment.scarf_G4h_2_2.bowtiemap_processed.txt_K43816_Chr_filter_cpm.txt	8225	6703	1522
results/INSEQ_experiment.scarf_G4h_1_2.bowtiemap_processed.txt_K43816_Chr_filter_cpm.txt	7360	5887	1473
results/INSEQ_experiment.scarf_G4h_2_1.bowtiemap_processed.txt_K43816_Chr_filter_cpm.txt	1442	1189	253

## Sheet: T4h vs T0h_LB
Gene ID	Code	T0h_LB_1_IN	T0h_LB_1_read	T4_LB_1_IN	T4_LB_1_read	log(T4/T0)_LB1	T0h_LB_2_IN	T0h_LB_2_read	T4_LB_2_IN	T4_LB_2_read	log(T4/T0)_LB2	T0h_LB_3_IN	T0h_LB_3_read	T4_LB_3_IN	T4_LB_3_read	log(T4/T0)_LB3	log(T4/T0)_AVG	p-value	COG	Product
K43816_GM000463	argR, ahrC	5	249.768	0	0	-7.97021	5	263.831	0	0	-8.04893	3	187.699	0	0	-7.55995	-7.85969	1.52854e-17	COG1438K	Arginine repressor;K;Transcription ;
K43816_GM001107	recA	4	238.24	0	0	-7.90232	5	274.824	0	0	-8.1076	4	184.019	0	0	-7.53153	-7.84715	1.72924e-17	COG0468L	RecA/RadA recombinase;L;Replication, recombination and repair ;
K43816_GM003539	pal	5	194.05	0	0	-7.6077	5	186.88	0	0	-7.55367	4	191.38	0	0	-7.58781	-7.58306	2.21526e-16	COG2885M	Outer membrane protein OmpA and related peptidoglycan-associated (lipo)proteins;M;Cell wall/membrane/envelope biogenesis ;
K43816_GM005022	gidA, mnmG, MTO1	7	163.31	0	0	-7.36027	7	205.202	0	0	-7.68791	6	125.133	0	0	-6.9788	-7.34233	2.09538e-15	COG0445J	tRNA U34 5-carboxymethylaminomethyl modifying enzyme MnmG/GidA;J;Translation, ribosomal structure and biogenesis ;
K43816_GM000476	K09908	4	111.435	0	0	-6.81295	3	128.251	0	0	-7.01403	3	150.896	0	0	-7.24694	-7.02464	3.62908e-14	COG3105S	Uncharacterized membrane-anchored protein YhcB, DUF1043 family;S;Function unknown ;
K43816_GM000450	mreC	2	113.356	0	0	-6.83739	2	113.594	0	0	-6.84038	3	158.256	0	0	-7.31521	-6.99766	4.59609e-14	COG1792D	Cell shape-determining protein MreC;D;Cell cycle control, cell division, chromosome partitioning ;
K43816_GM003541	tolA	12	424.605	0	0	-8.73337	7	395.746	0	0	-8.63207	10	474.769	1	39.4535	-3.55592	-6.97379	5.6602e-14	COG3064M	Membrane protein involved in colicin uptake;M;Cell wall/membrane/envelope biogenesis ;
K43816_GM003615	rodA, mrdB	4	109.514	0	0	-6.78808	2	76.9506	0	0	-6.28449	3	150.896	0	0	-7.24694	-6.77317	3.16564e-13	COG0772D	Bacterial cell division protein FtsW, lipid II flippase;D;Cell cycle control, cell division, chromosome partitioning ;
K43816_GM000449	mreB	7	122.963	0	0	-6.95376	5	120.922	0	0	-6.92982	4	77.288	0	0	-6.29072	-6.72477	4.75876e-13	COG1077D	Actin-like ATPase involved in cell morphogenesis;D;Cell cycle control, cell division, chromosome partitioning ;
K43816_GM001868	ruvB	6	109.514	0	0	-6.78808	5	109.929	0	0	-6.7935	3	80.9683	0	0	-6.35699	-6.64619	9.16483e-13	COG2255L	Holliday junction resolvasome RuvABC, ATP-dependent DNA helicase subunit;L;Replication, recombination and repair ;
K43816_GM000923	recB	4	117.199	0	0	-6.88507	4	80.6149	0	0	-6.35076	4	103.051	0	0	-6.70114	-6.64566	9.20543e-13	COG1074L	ATP-dependent exoDNAse (exonuclease V) beta subunit (contains helicase and exonuclease domains);L;Replication, recombination and repair ;
K43816_GM000143	-	11	282.43	0	0	-8.14685	7	179.551	0	0	-7.49627	8	268.668	1	15.7814	-4.00625	-6.54979	2.02614e-12	COG3307M	O-antigen ligase;M;Cell wall/membrane/envelope biogenesis ;
K43816_GM002946	sapB	4	63.4026	0	0	-6.00905	3	76.9506	0	0	-6.28449	3	117.772	0	0	-6.89205	-6.3952	7.05396e-12	COG4168V	ABC-type antimicrobial peptide transport system, permease component;V;Defense mechanisms ;
K43816_GM001223	lepA	12	217.106	2	17.1109	-3.5901	10	267.495	0	0	-8.06875	9	180.339	0	0	-7.50254	-6.38713	7.52209e-12	COG0481J	Translation elongation factor EF-4, membrane-bound GTPase;J;Translation, ribosomal structure and biogenesis ;
K43816_GM000754	FBA, fbaA	3	86.4581	0	0	-6.45052	2	76.9506	0	0	-6.28449	1	73.6076	0	0	-6.22125	-6.31875	1.29254e-11	COG0191G	Fructose/tagatose bisphosphate aldolase;G;Carbohydrate transport and metabolism ;
K43816_GM000156	secB	4	180.601	2	22.8146	-2.93086	4	172.223	0	0	-7.43648	4	242.905	0	0	-7.93018	-6.09917	7.06281e-11	COG1952U	Preprotein translocase subunit SecB;U;Intracellular trafficking, secretion, and vesicular transport ;
K43816_GM003542	tolR	4	82.6155	0	0	-6.3857	2	43.9718	0	0	-5.49095	3	73.6076	0	0	-6.22125	-6.03263	1.1674e-10	COG0848U	Biopolymer transport protein ExbD;U;Intracellular trafficking, secretion, and vesicular transport ;
K43816_GM003546	-	1	55.7175	0	0	-5.82572	1	117.258	0	0	-6.88579	1	33.1234	0	0	-5.09269	-5.93474	2.42029e-10	COG4890S	Predicted outer membrane lipoprotein;S;Function unknown ;
K43816_GM001286	guaA, GMPS	6	105.671	0	0	-6.73702	2	32.9788	0	0	-5.08656	3	58.8861	0	0	-5.90415	-5.90925	2.92042e-10	COG0519F	GMP synthase, PP-ATPase domain/subunit;F;Nucleotide transport and metabolism ;
K43816_GM003614	mrdA	5	63.4026	0	0	-6.00905	2	40.3075	0	0	-5.36833	4	73.6076	0	0	-6.22125	-5.86621	4.00284e-10	COG0768DM	Cell division protein FtsI/penicillin-binding protein 2;DM;Cell cycle control, cell division, chromosome partitioning ; Cell wall/membrane/envelope biogenesis ;
K43816_GM004636	epmA, poxA	4	44.1897	0	0	-5.49792	3	91.6079	0	0	-6.53306	2	36.8038	0	0	-5.24046	-5.75715	8.80615e-10	COG2269J	Elongation factor P--beta-lysine ligase (EF-P beta-lysylation pathway);J;Translation, ribosomal structure and biogenesis ;
K43816_GM000353	dam	9	194.05	2	20.9134	-3.15396	5	179.551	0	0	-7.49627	3	88.3291	0	0	-6.48106	-5.71043	1.22875e-09	COG0338L	Site-specific DNA-adenine methylase;L;Replication, recombination and repair ;
K43816_GM003897	clpP, CLPP	5	205.578	2	36.1231	-2.4763	3	194.209	0	0	-7.60887	3	128.813	0	0	-7.02029	-5.70182	1.30613e-09	COG0740O	ATP-dependent protease ClpP, protease subunit;O;Posttranslational modification, protein turnover, chaperones ;
K43816_GM003155	fabG	1	24.9768	0	0	-4.69915	1	73.2863	0	0	-6.21502	1	47.8449	0	0	-5.61014	-5.5081	5.03685e-09	COG1028IQR	NAD(P)-dependent dehydrogenase, short-chain alcohol dehydrogenase family;IQR;Lipid transport and metabolism ; Secondary metabolites biosynthesis, transport and catabolism ; General function prediction only ;
K43816_GM003336	cydD	3	48.0323	0	0	-5.61566	1	32.9788	0	0	-5.08656	2	55.2057	0	0	-5.81264	-5.50496	5.14652e-09	COG4988CO	ABC-type transport system involved in cytochrome bd biosynthesis, ATPase and permease components;CO;Energy production and conversion ; Posttranslational modification, protein turnover, chaperones ;
K43816_GM001258	iscA	4	134.49	2	28.5182	-2.19851	3	139.244	0	0	-7.13179	3	125.133	0	0	-6.9788	-5.43637	8.20327e-09	COG0316O	Fe-S cluster assembly iron-binding protein IscA;O;Posttranslational modification, protein turnover, chaperones ;
K43816_GM002595	-	2	86.4581	1	9.50607	-3.05737	2	98.9365	0	0	-6.64294	2	92.0095	0	0	-6.53931	-5.4132	9.58931e-09	-	hypothetical protein
K43816_GM002884	vgrG	5	126.805	3	39.9255	-1.64287	5	164.894	0	0	-7.37412	5	125.133	0	0	-6.9788	-5.33193	1.64943e-08	-	hypothetical protein
K43816_GM003548	cydA	17	441.897	1	34.2219	-3.65243	9	399.41	0	0	-8.64534	11	408.522	1	31.5628	-3.65264	-5.3168	1.82298e-08	COG1271C	Cytochrome bd-type quinol oxidase, subunit 1;C;Energy production and conversion ;
K43816_GM004623	hfq	2	28.8194	0	0	-4.89818	3	58.629	0	0	-5.89794	2	29.443	0	0	-4.92804	-5.24139	2.98872e-08	COG1923T	sRNA-binding regulator protein Hfq;T;Signal transduction mechanisms ;
K43816_GM002628	-	3	44.1897	0	0	-5.49792	3	58.629	0	0	-5.89794	1	18.4019	0	0	-4.27813	-5.22466	3.33175e-08	COG0346Q	Catechol 2,3-dioxygenase or other lactoylglutathione lyase family enzyme;Q;Secondary metabolites biosynthesis, transport and catabolism ;
K43816_GM005036	pstS	4	44.1897	0	0	-5.49792	1	14.6573	0	0	-3.96876	3	69.9272	0	0	-6.14827	-5.20498	3.7845e-08	COG0226P	ABC-type phosphate transport system, periplasmic component;P;Inorganic ion transport and metabolism ;
K43816_GM003543	tolQ	4	207.499	1	13.3085	-3.8651	4	271.159	0	0	-8.08831	3	206.101	1	15.7814	-3.6254	-5.19294	4.09051e-08	COG0811U	Biopolymer transport protein ExbB/TolQ;U;Intracellular trafficking, secretion, and vesicular transport ;
K43816_GM001941	ldcA	2	24.9768	0	0	-4.69915	2	47.6361	0	0	-5.60396	2	36.8038	0	0	-5.24046	-5.18119	4.41193e-08	COG1619M	Muramoyltetrapeptide carboxypeptidase LdcA (peptidoglycan recycling);M;Cell wall/membrane/envelope biogenesis ;
K43816_GM000499	lptA	1	24.9768	0	0	-4.69915	1	29.3145	0	0	-4.92194	1	51.5253	0	0	-5.71494	-5.11201	6.86362e-08	COG1934M	Lipopolysaccharide export system protein LptA;M;Cell wall/membrane/envelope biogenesis ;
K43816_GM001281	hcp	4	86.4581	1	9.50607	-3.05737	2	54.9647	0	0	-5.80645	2	77.288	0	0	-6.29072	-5.05151	1.00519e-07	COG3157U	Type VI protein secretion system component Hcp (secreted cytotoxin);U;Intracellular trafficking, secretion, and vesicular transport ;
K43816_GM001729	-	3	61.4813	1	7.60486	-2.8602	3	62.2933	0	0	-5.98398	2	69.9272	0	0	-6.14827	-4.99748	1.40776e-07	-	hypothetical protein
K43816_GM001369	PTS-EI.PTSI, ptsI	6	103.75	2	26.617	-1.92332	7	124.587	0	0	-6.97254	2	66.2468	0	0	-6.07139	-4.98908	1.48295e-07	COG1080G	Phosphoenolpyruvate-protein kinase (PTS system EI component in bacteria);G;Carbohydrate transport and metabolism ;
K43816_GM004111	hlpA, ompH	1	34.5832	0	0	-5.15313	1	36.6431	0	0	-5.23432	1	22.0823	0	0	-4.52871	-4.97205	1.64753e-07	COG2825MO	Periplasmic chaperone for outer membrane proteins, Skp family;MO;Cell wall/membrane/envelope biogenesis ; Posttranslational modification, protein turnover, chaperones ;
K43816_GM000529	rimP	3	36.5045	0	0	-5.22899	1	14.6573	0	0	-3.96876	2	36.8038	0	0	-5.24046	-4.81274	4.33189e-07	COG0779J	Ribosome maturation factor RimP;J;Translation, ribosomal structure and biogenesis ;
K43816_GM004472	-	2	59.56	1	17.1109	-1.74151	2	73.2863	0	0	-6.21502	2	88.3291	0	0	-6.48106	-4.81253	4.33727e-07	-	hypothetical protein
K43816_GM004088	gmhB	12	495.693	4	81.7522	-2.58548	11	626.598	0	0	-9.2937	11	559.418	2	102.579	-2.43577	-4.77165	5.52979e-07	COG0241E	Histidinol phosphatase or a related phosphatase;E;Amino acid transport and metabolism ;
K43816_GM002921	impB	2	26.8981	0	0	-4.80209	1	14.6573	0	0	-3.96876	2	44.1645	0	0	-5.49712	-4.75599	6.06564e-07	COG3516U	Predicted component of the type VI protein secretion system;U;Intracellular trafficking, secretion, and vesicular transport ;
K43816_GM002881	-	2	48.0323	1	7.60486	-2.51051	1	47.6361	0	0	-5.60396	1	69.9272	0	0	-6.14827	-4.75424	6.12844e-07	-	hypothetical protein
K43816_GM002457	mgtC	3	61.4813	2	28.5182	-1.08182	4	120.922	0	0	-6.92982	1	66.2468	0	0	-6.07139	-4.69434	8.70384e-07	COG1285S	Uncharacterized membrane protein YhiD, involved in acid resistance;S;Function unknown ;
K43816_GM002917	-	3	65.3239	1	15.2097	-2.03267	2	58.629	0	0	-5.89794	3	66.2468	0	0	-6.07139	-4.66734	1.01805e-06	-	hypothetical protein
K43816_GM000531	infB, MTIF2	1	13.449	0	0	-3.8529	1	32.9788	0	0	-5.08656	1	29.443	0	0	-4.92804	-4.6225	1.31787e-06	COG3064M	Membrane protein involved in colicin uptake;M;Cell wall/membrane/envelope biogenesis ;
K43816_GM004185	DLAT, aceF, pdhC	4	40.3471	0	0	-5.36971	1	14.6573	0	0	-3.96876	1	22.0823	0	0	-4.52871	-4.6224	1.31867e-06	COG0508C	Pyruvate/2-oxoglutarate dehydrogenase complex, dihydrolipoamide acyltransferase (E2) component;C;Energy production and conversion ;
K43816_GM003582	fur, zur, furB	2	19.2129	0	0	-4.33721	2	36.6431	0	0	-5.23432	1	18.4019	0	0	-4.27813	-4.61655	1.36356e-06	COG0735P	Fe2+ or Zn2+ uptake regulation protein;P;Inorganic ion transport and metabolism ;
K43816_GM000538	deaD, cshA	8	378.494	4	58.9377	-2.66254	8	293.145	0	0	-8.20038	6	349.636	2	43.3989	-2.98138	-4.61477	1.37751e-06	COG0513L	Superfamily II DNA and RNA helicase;L;Replication, recombination and repair ;
K43816_GM002688	-	3	105.671	3	47.5304	-1.13621	2	80.6149	0	0	-6.35076	3	80.9683	0	0	-6.35699	-4.61465	1.37842e-06	COG2197TK	DNA-binding response regulator, NarL/FixJ family, contains REC and HTH domains;TK;Signal transduction mechanisms ; Transcription ;
K43816_GM001444	ackA	8	101.828	1	7.60486	-3.57894	3	58.629	0	0	-5.89794	1	18.4019	0	0	-4.27813	-4.585	1.63226e-06	COG0282C	Acetate kinase;C;Energy production and conversion ;
K43816_GM003540	tolB	13	2207.56	2	112.172	-4.28652	10	2521.05	1	85.3623	-4.86805	11	2594.67	1	110.47	-4.54138	-4.56532	1.82501e-06	COG0823U	Periplasmic component of the Tol biopolymer transport system;U;Intracellular trafficking, secretion, and vesicular transport ;
K43816_GM000495	PTS-Ntr-EIIA, ptsN	3	42.2684	0	0	-5.43524	1	14.6573	0	0	-3.96876	1	18.4019	0	0	-4.27813	-4.56071	1.8732e-06	COG1762GT	Phosphotransferase system mannitol/fructose-specific IIA domain (Ntr-type);GT;Carbohydrate transport and metabolism ; Signal transduction mechanisms ;
K43816_GM001785	-	1	15.3703	0	0	-4.03301	1	18.3216	0	0	-4.27214	2	40.4842	0	0	-5.37449	-4.55988	1.882e-06	COG1403V	5-methylcytosine-specific restriction endonuclease McrA;V;Defense mechanisms ;
K43816_GM002949	sapF	4	213.263	3	34.2219	-2.60484	3	249.173	1	26.2653	-3.19779	3	231.864	0	0	-7.86334	-4.55532	1.93105e-06	COG4167V	ABC-type antimicrobial peptide transport system, ATPase component;V;Defense mechanisms ;
K43816_GM003760	higA	3	49.9536	1	11.4073	-2.038	2	62.2933	0	0	-5.98398	2	47.8449	0	0	-5.61014	-4.54404	2.05792e-06	COG5499V	Antitoxin component HigA of the HigAB toxin-antitoxin module, contains an N-terminal HTH domain;V;Defense mechanisms ;
K43816_GM003406	-	3	61.4813	1	15.2097	-1.94657	3	76.9506	0	0	-6.28449	2	40.4842	0	0	-5.37449	-4.53518	2.16306e-06	-	hypothetical protein
K43816_GM002252	-	4	55.7175	3	28.5182	-0.942187	3	76.9506	0	0	-6.28449	3	80.9683	0	0	-6.35699	-4.52789	2.25345e-06	-	hypothetical protein
K43816_GM004292	dnaJ	4	73.0091	0	0	-6.20963	2	43.9718	0	0	-5.49095	2	58.8861	1	15.7814	-1.83536	-4.51198	2.4635e-06	COG0484O	DnaJ-class molecular chaperone with C-terminal Zn finger domain;O;Posttranslational modification, protein turnover, chaperones ;
K43816_GM002250	cynT, can	2	53.7962	1	9.50607	-2.38285	2	47.6361	0	0	-5.60396	1	44.1645	0	0	-5.49712	-4.49464	2.71372e-06	COG0288P	Carbonic anhydrase;P;Inorganic ion transport and metabolism ;
K43816_GM001745	pmrD	3	36.5045	0	0	-5.22899	1	14.6573	0	0	-3.96876	1	18.4019	0	0	-4.27813	-4.49196	2.75455e-06	-	hypothetical protein
K43816_GM002449	PTS-Cel-EIIC, celB, chbC	5	103.75	2	22.8146	-2.13703	2	51.3004	0	0	-5.70875	3	47.8449	0	0	-5.61014	-4.48531	2.8584e-06	-	hypothetical protein
K43816_GM002355	pat	3	94.1433	3	51.3328	-0.862386	3	87.9436	0	0	-6.47482	2	66.2468	0	0	-6.07139	-4.46953	3.11978e-06	COG1247E	L-amino acid N-acyltransferase YncA;E;Amino acid transport and metabolism ;
K43816_GM003587	QARS, glnS	1	11.5277	0	0	-3.64706	1	25.6502	0	0	-4.73607	1	29.443	0	0	-4.92804	-4.43706	3.73202e-06	COG0008J	Glutamyl- or glutaminyl-tRNA synthetase;J;Translation, ribosomal structure and biogenesis ;
K43816_GM003387	-	3	76.8517	3	28.5182	-1.39912	3	62.2933	0	0	-5.98398	3	58.8861	0	0	-5.90415	-4.42908	3.89906e-06	-	hypothetical protein
K43816_GM000913	nudH	5	94.1433	1	28.5182	-1.6885	3	65.9577	0	0	-6.06518	2	44.1645	0	0	-5.49712	-4.41693	4.16757e-06	COG0494V	8-oxo-dGTP pyrophosphatase MutT and related house-cleaning NTP pyrophosphohydrolases, NUDIX family;V;Defense mechanisms ;
K43816_GM002783	PTS-MalGlc-EIIB, malX	2	26.8981	0	0	-4.80209	1	14.6573	0	0	-3.96876	1	18.4019	0	0	-4.27813	-4.34966	6.00514e-06	-	hypothetical protein
K43816_GM002508	-	1	26.8981	0	0	-4.80209	1	18.3216	0	0	-4.27214	1	14.7215	0	0	-3.97467	-4.34963	6.00596e-06	COG0456J	Ribosomal protein S18 acetylase RimI and related acetyltransferases;J;Translation, ribosomal structure and biogenesis ;
K43816_GM002947	sapC	4	117.199	1	9.50607	-3.49192	4	120.922	0	0	-6.92982	4	95.6898	1	15.7814	-2.5265	-4.31608	7.19108e-06	COG4171V	ABC-type antimicrobial peptide transport system, permease component;V;Defense mechanisms ;
K43816_GM001630	etk-wzc	3	24.9768	0	0	-4.69915	1	18.3216	0	0	-4.27214	1	14.7215	0	0	-3.97467	-4.31532	7.22035e-06	COG3206M	Uncharacterized protein involved in exopolysaccharide biosynthesis;M;Cell wall/membrane/envelope biogenesis ;
K43816_GM002879	-	13	320.856	3	51.3328	-2.62063	9	252.838	2	65.6633	-1.92894	10	327.554	0	0	-8.35999	-4.30318	7.70352e-06	-	hypothetical protein
K43816_GM000144	-	15	753.146	2	38.0243	-4.2724	10	710.877	1	32.8316	-4.39518	12	824.405	1	43.3989	-4.21651	-4.2947	8.05968e-06	-	hypothetical protein
K43816_GM003158	plsX	2	23.0555	0	0	-4.58829	1	18.3216	0	0	-4.27214	1	14.7215	0	0	-3.97467	-4.27837	8.78959e-06	COG0416I	Fatty acid/phospholipid biosynthesis enzyme;I;Lipid transport and metabolism ;
K43816_GM003109	phoP	2	36.5045	2	20.9134	-0.775254	1	58.629	0	0	-5.89794	2	69.9272	0	0	-6.14827	-4.27382	9.0038e-06	COG0745TK	DNA-binding response regulator, OmpR family, contains REC and winged-helix (wHTH) domain;TK;Signal transduction mechanisms ; Transcription ;
K43816_GM002541	alsE	1	15.3703	0	0	-4.03301	1	14.6573	0	0	-3.96876	1	25.7627	0	0	-4.74215	-4.24797	1.03197e-05	COG0036G	Pentose-5-phosphate-3-epimerase;G;Carbohydrate transport and metabolism ;
K43816_GM002694	-	1	17.2916	0	0	-4.19311	1	18.3216	0	0	-4.27214	1	18.4019	0	0	-4.27813	-4.24779	1.03295e-05	COG2197TK	DNA-binding response regulator, NarL/FixJ family, contains REC and HTH domains;TK;Signal transduction mechanisms ; Transcription ;
K43816_GM000388	fusA, GFM, EFG	1	21.1342	0	0	-4.46821	1	14.6573	0	0	-3.96876	1	18.4019	0	0	-4.27813	-4.23836	1.08543e-05	COG0480J	Translation elongation factor EF-G, a GTPase;J;Translation, ribosomal structure and biogenesis ;
K43816_GM004542	treC	16	680.137	3	32.3206	-4.35346	11	780.499	2	65.6633	-3.55128	12	783.921	1	27.6175	-4.77758	-4.22744	1.14941e-05	COG0366G	Glycosidase;G;Carbohydrate transport and metabolism ;
K43816_GM001647	-	6	211.342	2	58.9377	-1.82486	4	120.922	0	0	-6.92982	6	253.946	1	15.7814	-3.92526	-4.22664	1.1542e-05	COG1442M	Lipopolysaccharide biosynthesis protein, LPS:glycosyltransferase;M;Cell wall/membrane/envelope biogenesis ;
K43816_GM002310	-	2	63.4026	1	30.4194	-1.03546	2	43.9718	0	0	-5.49095	3	69.9272	0	0	-6.14827	-4.22489	1.16483e-05	-	hypothetical protein
K43816_GM001312	hda	4	174.838	1	9.50607	-4.06495	5	205.202	0	0	-7.68791	5	80.9683	2	43.3989	-0.884544	-4.21247	1.24295e-05	COG0593L	Chromosomal replication initiation ATPase DnaA;L;Replication, recombination and repair ;
K43816_GM003448	mntR	4	73.0091	4	41.8267	-0.789191	2	58.629	0	0	-5.89794	3	58.8861	0	0	-5.90415	-4.19709	1.34655e-05	COG1321K	Mn-dependent transcriptional regulator, DtxR family;K;Transcription ;
K43816_GM002531	-	1	19.2129	0	0	-4.33721	1	18.3216	0	0	-4.27214	1	14.7215	0	0	-3.97467	-4.19467	1.36361e-05	-	hypothetical protein
K43816_GM004079	rnhA, RNASEH1	1	13.449	0	0	-3.8529	1	25.6502	0	0	-4.73607	1	14.7215	0	0	-3.97467	-4.18788	1.41253e-05	COG0328L	Ribonuclease HI;L;Replication, recombination and repair ;
K43816_GM002492	hpxB	6	220.949	2	38.0243	-2.50778	6	164.894	0	0	-7.37412	6	242.905	2	39.4535	-2.59198	-4.15796	1.64873e-05	COG0726GM	Peptidoglycan/xylan/chitin deacetylase, PgdA/CDA1 family;GM;Carbohydrate transport and metabolism ; Cell wall/membrane/envelope biogenesis ;
K43816_GM003068	-	3	55.7175	2	20.9134	-1.37198	2	32.9788	0	0	-5.08656	3	62.5664	0	0	-5.99019	-4.14958	1.72136e-05	COG2207K	AraC-type DNA-binding domain and AraC-containing proteins;K;Transcription ;
K43816_GM001639	wcaJ	4	42.2684	0	0	-5.43524	1	47.6361	0	0	-5.60396	3	73.6076	1	27.6175	-1.38243	-4.14054	1.80311e-05	COG2148M	Sugar transferase involved in LPS biosynthesis (colanic, teichoic acid);M;Cell wall/membrane/envelope biogenesis ;
K43816_GM004025	-	5	109.514	1	7.60486	-3.68293	4	102.601	1	26.2653	-1.9259	5	110.411	0	0	-6.79975	-4.13619	1.84374e-05	-	hypothetical protein
K43816_GM002874	vasD, lip	3	42.2684	1	11.4073	-1.80213	3	65.9577	0	0	-6.06518	1	22.0823	0	0	-4.52871	-4.13201	1.88369e-05	COG3521U	Predicted component of the type VI protein secretion system;U;Intracellular trafficking, secretion, and vesicular transport ;
K43816_GM004493	-	3	65.3239	2	17.1109	-1.87267	1	25.6502	0	0	-4.73607	2	51.5253	0	0	-5.71494	-4.10789	2.13027e-05	-	hypothetical protein
K43816_GM001873	lpxM, msbB	4	61.4813	0	0	-5.96535	1	21.9859	0	0	-4.52268	3	58.8861	1	15.7814	-1.83536	-4.1078	2.13134e-05	COG1560I	Lauroyl/myristoyl acyltransferase;I;Lipid transport and metabolism ;
K43816_GM002711	dmsB	2	55.7175	1	32.3206	-0.767376	3	58.629	0	0	-5.89794	2	47.8449	0	0	-5.61014	-4.09182	2.31142e-05	COG0437C	Fe-S-cluster-containing dehydrogenase component;C;Energy production and conversion ;
K43816_GM005039	pstB	4	69.1665	0	0	-6.13271	3	69.622	0	0	-6.14205	0	0	0	0	0	-4.09159	2.31416e-05	COG1117P	ABC-type phosphate transport system, ATPase component;P;Inorganic ion transport and metabolism ;
K43816_GM002059	tonB	6	209.421	2	43.7279	-2.23403	6	219.859	0	0	-7.78698	6	209.782	2	43.3989	-2.24715	-4.08939	2.34006e-05	COG0810M	Periplasmic protein TonB, links inner and outer membranes;M;Cell wall/membrane/envelope biogenesis ;
K43816_GM002623	metN	3	84.5368	2	34.2219	-1.28007	1	18.3216	0	0	-4.27214	3	103.051	0	0	-6.70114	-4.08445	2.39925e-05	COG1135E	ABC-type methionine transport system, ATPase component;E;Amino acid transport and metabolism ;
K43816_GM003619	lipB	3	46.111	3	45.6292	-0.0148316	3	62.2933	0	0	-5.98398	3	73.6076	0	0	-6.22125	-4.07335	2.53757e-05	COG0321H	Lipoate-protein ligase B;H;Coenzyme transport and metabolism ;
K43816_GM002547	-	9	307.407	6	106.468	-1.52093	10	333.453	0	0	-8.38566	10	298.111	2	59.1803	-2.31332	-4.0733	2.53827e-05	COG0583K	DNA-binding transcriptional regulator, LysR family;K;Transcription ;
K43816_GM003610	nadD	1	40.3471	1	11.4073	-1.7366	1	40.3075	0	0	-5.36833	1	33.1234	0	0	-5.09269	-4.06587	2.63507e-05	COG1057H	Nicotinic acid mononucleotide adenylyltransferase;H;Coenzyme transport and metabolism ;
K43816_GM000389	tuf, TUFM	1	11.5277	0	0	-3.64706	1	18.3216	0	0	-4.27214	1	18.4019	0	0	-4.27813	-4.06577	2.63639e-05	COG0050J	Translation elongation factor EF-Tu, a GTPase;J;Translation, ribosomal structure and biogenesis ;
K43816_GM002421	-	3	38.4258	1	22.8146	-0.727296	2	65.9577	0	0	-6.06518	2	40.4842	0	0	-5.37449	-4.05565	2.77402e-05	COG1846K	DNA-binding transcriptional regulator, MarR family;K;Transcription ;
K43816_GM003412	-	2	23.0555	1	9.50607	-1.19514	2	36.6431	0	0	-5.23432	2	51.5253	0	0	-5.71494	-4.04813	2.8807e-05	COG4637R	Predicted ATPase;R;General function prediction only ;
K43816_GM002689	-	2	51.8749	2	20.9134	-1.27077	1	25.6502	0	0	-4.73607	2	66.2468	0	0	-6.07139	-4.02608	3.21644e-05	-	hypothetical protein
K43816_GM002530	-	2	44.1897	0	0	-5.49792	1	32.9788	0	0	-5.08656	2	44.1645	1	15.7814	-1.42833	-4.00427	3.58481e-05	COG1309K	DNA-binding transcriptional regulator, AcrR family;K;Transcription ;
K43816_GM001990	-	1	15.3703	0	0	-4.03301	1	14.6573	0	0	-3.96876	1	14.7215	0	0	-3.97467	-3.99215	3.80658e-05	-	hypothetical protein
K43816_GM001646	ABC-2.LPSE.A	3	46.111	2	43.7279	-0.0748875	2	76.9506	0	0	-6.28449	1	47.8449	0	0	-5.61014	-3.98984	3.85027e-05	COG1134GM	ABC-type polysaccharide/polyol phosphate transport system, ATPase component;GM;Carbohydrate transport and metabolism ; Cell wall/membrane/envelope biogenesis ;
K43816_GM002432	-	2	40.3471	2	38.0243	-0.0834143	3	84.2792	0	0	-6.41412	1	40.4842	0	0	-5.37449	-3.95734	4.51782e-05	-	hypothetical protein
K43816_GM001769	-	1	46.111	2	22.8146	-0.984219	2	69.622	0	0	-6.14205	1	25.7627	0	0	-4.74215	-3.95614	4.54455e-05	-	hypothetical protein
K43816_GM000308	E2.7.1.12, gntK, idnK	1	44.1897	2	24.7158	-0.81334	1	54.9647	0	0	-5.80645	1	36.8038	0	0	-5.24046	-3.95341	4.60555e-05	COG3265G	Gluconate kinase;G;Carbohydrate transport and metabolism ;
K43816_GM002253	-	2	24.9768	0	0	-4.69915	2	43.9718	0	0	-5.49095	3	88.3291	1	27.6175	-1.64223	-3.94411	4.8199e-05	COG3710K	DNA-binding winged helix-turn-helix (wHTH) domain;K;Transcription ;
K43816_GM003173	dinI	2	19.2129	1	13.3085	-0.498405	1	40.3075	0	0	-5.36833	2	58.8861	0	0	-5.90415	-3.92363	5.32561e-05	-	hypothetical protein
K43816_GM003681	ABC.FEV.A	2	19.2129	1	7.60486	-1.23205	2	36.6431	0	0	-5.23432	2	36.8038	0	0	-5.24046	-3.90228	5.90607e-05	COG1120PH	ABC-type cobalamin/Fe3+-siderophores transport system, ATPase component;PH;Inorganic ion transport and metabolism ; Coenzyme transport and metabolism ;
K43816_GM002923	-	4	88.3794	1	11.4073	-2.84875	4	98.9365	0	0	-6.64294	3	92.0095	1	19.7268	-2.16588	-3.88586	6.39259e-05	-	hypothetical protein
K43816_GM003551	sucC	1	9.60646	0	0	-3.40687	1	18.3216	0	0	-4.27214	1	14.7215	0	0	-3.97467	-3.88456	6.43266e-05	COG0045C	Succinyl-CoA synthetase, beta subunit;C;Energy production and conversion ;
K43816_GM004186	aceE	12	219.027	4	43.7279	-2.29843	8	208.866	0	0	-7.71332	6	165.617	2	55.2349	-1.567	-3.85959	7.25094e-05	COG2609C	Pyruvate dehydrogenase complex, dehydrogenase (E1) component;C;Energy production and conversion ;
K43816_GM000787	xerD	4	151.782	2	45.6292	-1.71217	4	183.216	0	0	-7.52525	4	220.823	1	43.3989	-2.32081	-3.85275	7.49167e-05	COG4974L	Site-specific recombinase XerD;L;Replication, recombination and repair ;
K43816_GM002681	-	3	61.4813	0	0	-5.96535	1	40.3075	0	0	-5.36833	1	36.8038	1	31.5628	-0.215305	-3.84966	7.6026e-05	COG1349KG	DNA-binding transcriptional regulator of sugar metabolism, DeoR/GlpR family;KG;Transcription ; Carbohydrate transport and metabolism ;
K43816_GM001878	eda	3	122.963	1	19.0121	-2.63096	2	117.258	1	26.2653	-2.1168	3	106.731	0	0	-6.75129	-3.83302	8.22908e-05	COG0800G	2-keto-3-deoxy-6-phosphogluconate aldolase;G;Carbohydrate transport and metabolism ;
K43816_GM002197	E1.1.1.30, bdh	2	34.5832	1	19.0121	-0.830322	2	36.6431	0	0	-5.23432	2	40.4842	0	0	-5.37449	-3.81304	9.04514e-05	COG1028IQR	NAD(P)-dependent dehydrogenase, short-chain alcohol dehydrogenase family;IQR;Lipid transport and metabolism ; Secondary metabolites biosynthesis, transport and catabolism ; General function prediction only ;
K43816_GM002870	-	3	63.4026	1	9.50607	-2.6159	1	18.3216	0	0	-4.27214	1	22.0823	0	0	-4.52871	-3.80558	9.36904e-05	COG1028IQR	NAD(P)-dependent dehydrogenase, short-chain alcohol dehydrogenase family;IQR;Lipid transport and metabolism ; Secondary metabolites biosynthesis, transport and catabolism ; General function prediction only ;
K43816_GM001292	-	3	197.893	3	64.6413	-1.59932	3	219.859	0	0	-7.78698	3	180.339	2	43.3989	-2.03009	-3.80546	9.37436e-05	-	hypothetical protein
K43816_GM002349	-	2	57.6387	2	20.9134	-1.42004	1	25.6502	0	0	-4.73607	2	36.8038	0	0	-5.24046	-3.79886	9.6704e-05	-	hypothetical protein
K43816_GM001240	glnB	3	122.963	3	28.5182	-2.07023	3	109.929	0	0	-6.7935	2	95.6898	1	15.7814	-2.5265	-3.79674	9.76715e-05	COG0347TE	Nitrogen regulatory protein PII;TE;Signal transduction mechanisms ; Amino acid transport and metabolism ;
K43816_GM001929	K09902	1	7.68517	0	0	-3.11855	1	14.6573	0	0	-3.96876	1	18.4019	0	0	-4.27813	-3.78848	0.000101536	COG3100S	Uncharacterized conserved protein YcgL, UPF0745 family;S;Function unknown ;
K43816_GM002864	-	6	242.083	4	89.3571	-1.42774	4	194.209	0	0	-7.60887	4	279.709	2	55.2349	-2.31954	-3.78538	0.000103022	COG0491R	Glyoxylase or a related metal-dependent hydrolase, beta-lactamase superfamily II;R;General function prediction only ;
K43816_GM004480	-	2	65.3239	2	22.8146	-1.47768	1	18.3216	0	0	-4.27214	1	44.1645	0	0	-5.49712	-3.74898	0.000122089	-	hypothetical protein
K43816_GM005027	ATPF0B, atpF	1	44.1897	0	0	-5.49792	2	43.9718	0	0	-5.49095	1	18.4019	1	15.7814	-0.209334	-3.73273	0.000131632	COG0711C	FoF1-type ATP synthase, membrane subunit b or b';C;Energy production and conversion ;
K43816_GM004655	-	7	263.217	6	114.073	-1.19918	6	252.838	0	0	-7.98776	6	386.44	4	98.6338	-1.95926	-3.7154	0.000142587	-	hypothetical protein
K43816_GM002619	-	2	49.9536	1	30.4194	-0.697526	2	43.9718	0	0	-5.49095	1	29.443	0	0	-4.92804	-3.7055	0.00014922	COG1917R	Cupin domain protein related to quercetin dioxygenase;R;General function prediction only ;
K43816_GM002588	-	3	51.8749	3	58.9377	0.18088	2	29.3145	0	0	-4.92194	3	80.9683	0	0	-6.35699	-3.69935	0.000153491	COG0583K	DNA-binding transcriptional regulator, LysR family;K;Transcription ;
K43816_GM001811	-	4	151.782	3	70.3449	-1.09859	4	146.573	0	0	-7.20528	4	132.494	1	19.7268	-2.6872	-3.66369	0.000180588	-	hypothetical protein
K43816_GM002278	K06938	1	38.4258	1	20.9134	-0.84733	1	47.6361	0	0	-5.60396	1	22.0823	0	0	-4.52871	-3.66	0.000183638	COG3313R	Predicted Fe-S protein YdhL, DUF1289 family;R;General function prediction only ;
K43816_GM002109	sufA	2	40.3471	2	20.9134	-0.915976	2	43.9718	0	0	-5.49095	1	22.0823	0	0	-4.52871	-3.64521	0.000196342	COG0316O	Fe-S cluster assembly iron-binding protein IscA;O;Posttranslational modification, protein turnover, chaperones ;
K43816_GM003421	dacC, dacA, dacD	13	359.281	9	144.492	-1.30818	9	344.446	0	0	-8.43231	10	338.595	6	149.923	-1.17	-3.63683	0.000203905	COG1686M	D-alanyl-D-alanine carboxypeptidase;M;Cell wall/membrane/envelope biogenesis ;
K43816_GM001641	manC, cpsB	2	44.1897	1	9.50607	-2.10477	1	18.3216	0	0	-4.27214	1	22.0823	0	0	-4.52871	-3.63521	0.000205401	COG0836M	Mannose-1-phosphate guanylyltransferase;M;Cell wall/membrane/envelope biogenesis ;
K43816_GM002500	-	2	34.5832	1	9.50607	-1.75997	1	32.9788	0	0	-5.08656	1	14.7215	0	0	-3.97467	-3.60707	0.000233031	-	hypothetical protein
K43816_GM002895	K06885	9	159.467	7	68.4437	-1.20836	6	146.573	0	0	-7.20528	4	84.6487	1	15.7814	-2.35157	-3.5884	0.000253243	-	hypothetical protein
K43816_GM003079	lpxP	9	290.115	7	163.504	-0.823462	9	300.474	0	0	-8.23589	8	309.152	4	94.6885	-1.69656	-3.5853	0.000256756	COG1560I	Lauroyl/myristoyl acyltransferase;I;Lipid transport and metabolism ;
K43816_GM000665	plsC	1	21.1342	1	11.4073	-0.83509	1	21.9859	0	0	-4.52268	1	40.4842	0	0	-5.37449	-3.57742	0.000265895	COG0204I	1-acyl-sn-glycerol-3-phosphate acyltransferase;I;Lipid transport and metabolism ;
K43816_GM002217	-	1	23.0555	1	13.3085	-0.749494	1	36.6431	0	0	-5.23432	1	25.7627	0	0	-4.74215	-3.57532	0.000268379	-	hypothetical protein
K43816_GM001767	rdgC	10	280.509	7	112.172	-1.31467	9	285.817	0	0	-8.16398	8	261.307	4	110.47	-1.2346	-3.57108	0.000273458	-	hypothetical protein
K43816_GM003311	K09791	1	26.8981	1	11.4073	-1.16898	1	18.3216	0	0	-4.27214	2	36.8038	0	0	-5.24046	-3.56053	0.000286513	COG2835S	Uncharacterized conserved protein YbaR, Trm112 family;S;Function unknown ;
K43816_GM003142	nagZ	4	80.6942	1	13.3085	-2.51336	4	73.2863	0	0	-6.21502	2	62.5664	1	15.7814	-1.9214	-3.54993	0.000300201	COG1472G	Periplasmic beta-glucosidase and related glycosidases;G;Carbohydrate transport and metabolism ;
K43816_GM004468	-	1	40.3471	1	32.3206	-0.31137	1	32.9788	0	0	-5.08656	1	36.8038	0	0	-5.24046	-3.54613	0.000305255	-	hypothetical protein
K43816_GM002989	-	4	48.0323	3	30.4194	-0.642075	1	36.6431	0	0	-5.23432	1	25.7627	0	0	-4.74215	-3.53951	0.000314251	COG1846K	DNA-binding transcriptional regulator, MarR family;K;Transcription ;
K43816_GM002693	-	2	28.8194	0	0	-4.89818	0	0	0	0	0	1	51.5253	0	0	-5.71494	-3.53771	0.00031675	-	hypothetical protein
K43816_GM003559	-	2	30.7407	2	34.2219	0.150139	1	40.3075	0	0	-5.36833	2	40.4842	0	0	-5.37449	-3.53089	0.000326341	-	hypothetical protein
K43816_GM002560	-	2	130.648	1	53.234	-1.27941	2	146.573	0	0	-7.20528	2	180.339	1	43.3989	-2.03009	-3.50493	0.000365441	-	hypothetical protein
K43816_GM001724	-	13	363.124	10	188.22	-0.944364	9	289.481	0	0	-8.1823	10	309.152	5	118.361	-1.37765	-3.50144	0.000371021	COG4584X	Transposase;X;Mobilome: prophages, transposons;
K43816_GM003262	acyP	2	19.2129	1	20.9134	0.116533	1	36.6431	0	0	-5.23432	2	40.4842	0	0	-5.37449	-3.49742	0.000377534	COG1254C	Acylphosphatase;C;Energy production and conversion ;
K43816_GM003547	cydB	7	113.356	1	17.1109	-2.6586	3	80.6149	0	0	-6.35076	4	84.6487	1	31.5628	-1.39521	-3.46819	0.000428295	COG1294C	Cytochrome bd-type quinol oxidase, subunit 2;C;Energy production and conversion ;
K43816_GM002612	hpxO	2	19.2129	2	24.7158	0.347377	1	36.6431	0	0	-5.23432	1	44.1645	0	0	-5.49712	-3.46135	0.000441053	COG0654HC	2-polyprenyl-6-methoxyphenol hydroxylase and related FAD-dependent oxidoreductases;HC;Coenzyme transport and metabolism ; Energy production and conversion ;
K43816_GM002594	-	7	142.176	4	36.1231	-1.9474	4	120.922	0	0	-6.92982	4	158.256	3	55.2349	-1.50181	-3.45968	0.000444235	COG4668G	Mannitol/fructose-specific phosphotransferase system, IIA domain;G;Carbohydrate transport and metabolism ;
K43816_GM001859	cmoA	7	153.703	4	57.0364	-1.41447	4	139.244	0	0	-7.13179	6	169.297	2	47.3442	-1.81664	-3.4543	0.000454578	COG2226H	Ubiquinone/menaquinone biosynthesis C-methylase UbiE;H;Coenzyme transport and metabolism ;
K43816_GM001683	-	1	38.4258	1	13.3085	-1.46227	1	14.6573	0	0	-3.96876	1	29.443	0	0	-4.92804	-3.45302	0.000457076	-	hypothetical protein
K43816_GM002081	nlpC	2	73.0091	1	7.60486	-3.10448	1	58.629	0	0	-5.89794	1	51.5253	1	19.7268	-1.34152	-3.44798	0.000467038	COG0791M	Cell wall-associated hydrolase, NlpC family;M;Cell wall/membrane/envelope biogenesis ;
K43816_GM002309	-	3	157.546	3	68.4437	-1.19098	3	131.915	0	0	-7.05436	4	169.297	2	39.4535	-2.07372	-3.43969	0.000483858	-	hypothetical protein
K43816_GM003156	fabD	2	30.7407	1	9.50607	-1.59511	1	14.6573	0	0	-3.96876	1	25.7627	0	0	-4.74215	-3.43534	0.000492908	COG0331I	Malonyl CoA-acyl carrier protein transacylase;I;Lipid transport and metabolism ;
K43816_GM001790	K06904	3	124.884	3	60.8389	-1.02551	3	131.915	0	0	-7.05436	4	114.092	1	23.6721	-2.22183	-3.4339	0.000495934	COG3740X	Phage head maturation protease;X;Mobilome: prophages, transposons;
K43816_GM003333	ftsK, spoIIIE	4	53.7962	0	0	-5.776	1	21.9859	0	0	-4.52268	0	0	0	0	0	-3.43289	0.000498066	COG1674D	DNA segregation ATPase FtsK/SpoIIIE and related proteins;D;Cell cycle control, cell division, chromosome partitioning ;
K43816_GM002739	murQ	2	34.5832	0	0	-5.15313	2	36.6431	0	0	-5.23432	1	14.7215	1	15.7814	0.0941236	-3.43111	0.000501866	COG2103M	N-acetylmuramic acid 6-phosphate (MurNAc-6-P) etherase;M;Cell wall/membrane/envelope biogenesis ;
K43816_GM002548	-	4	122.963	4	83.6534	-0.550265	4	205.202	0	0	-7.68791	5	231.864	3	55.2349	-2.04995	-3.42937	0.000505572	COG0583K	DNA-binding transcriptional regulator, LysR family;K;Transcription ;
K43816_GM002997	-	6	220.949	4	79.851	-1.45689	4	128.251	0	0	-7.01403	6	169.297	2	47.3442	-1.81664	-3.42919	0.000505977	-	hypothetical protein
K43816_GM001178	-	4	159.467	3	62.7401	-1.33201	4	157.566	1	26.2653	-2.53994	3	80.9683	0	0	-6.35699	-3.40965	0.000549657	COG2867J	Ribosome association toxin PasT (RatA) of the RatAB toxin-antitoxin module;J;Translation, ribosomal structure and biogenesis ;
K43816_GM003211	-	2	71.0878	1	7.60486	-3.06653	2	87.9436	1	39.398	-1.13861	3	62.5664	0	0	-5.99019	-3.39844	0.00057626	COG2913M	Outer membrane protein assembly factor BamE, lipoprotein component of the BamABCDE complex;M;Cell wall/membrane/envelope biogenesis ;
K43816_GM002725	-	1	17.2916	1	15.2097	-0.174324	1	32.9788	0	0	-5.08656	1	29.443	0	0	-4.92804	-3.39631	0.000581462	-	hypothetical protein
K43816_GM003555	sdhA, frdA	7	130.648	5	62.7401	-1.04641	3	95.2722	0	0	-6.58905	4	143.535	1	23.6721	-2.55046	-3.39531	0.000583921	COG1053C	Succinate dehydrogenase/fumarate reductase, flavoprotein subunit;C;Energy production and conversion ;
K43816_GM004459	-	7	174.838	7	91.2583	-0.930492	7	238.18	0	0	-7.90196	6	161.937	2	63.1256	-1.34534	-3.3926	0.00059062	-	hypothetical protein
K43816_GM003379	K07085	7	253.61	6	119.777	-1.07595	6	208.866	0	0	-7.71332	5	195.06	2	74.9617	-1.36795	-3.38574	0.000607869	COG2985R	Uncharacterized membrane protein YbjL, putative transporter;R;General function prediction only ;
K43816_GM002013	hemK, prmC, HEMK	5	438.054	1	45.6292	-3.2351	2	381.089	1	26.2653	-3.80877	3	511.573	1	59.1803	-3.09039	-3.37809	0.000627694	COG2890J	Methylase of polypeptide chain release factors;J;Translation, ribosomal structure and biogenesis ;
K43816_GM003480	MOCS2B, moaE	1	28.8194	2	30.4194	0.0754074	2	73.2863	0	0	-6.21502	1	14.7215	0	0	-3.97467	-3.37143	0.000645421	COG0314H	Molybdopterin synthase catalytic subunit;H;Coenzyme transport and metabolism ;
K43816_GM002345	-	5	115.277	1	13.3085	-3.02263	2	113.594	0	0	-6.84038	2	51.5253	2	43.3989	-0.242489	-3.3685	0.000653364	-	hypothetical protein
K43816_GM002898	rsbW	3	36.5045	3	38.0243	0.0573074	1	29.3145	0	0	-4.92194	2	36.8038	0	0	-5.24046	-3.36836	0.000653739	COG2172T	Anti-sigma regulatory factor (Ser/Thr protein kinase);T;Signal transduction mechanisms ;
K43816_GM002888	-	4	57.6387	3	53.234	-0.112656	3	51.3004	0	0	-5.70875	1	18.4019	0	0	-4.27813	-3.36651	0.000658813	COG2885M	Outer membrane protein OmpA and related peptidoglycan-associated (lipo)proteins;M;Cell wall/membrane/envelope biogenesis ;
K43816_GM002333	-	2	84.5368	1	13.3085	-2.57967	2	58.629	0	0	-5.89794	2	84.6487	1	27.6175	-1.58154	-3.35305	0.0006968	-	hypothetical protein
K43816_GM002589	K07090	5	167.152	5	142.591	-0.227803	6	194.209	0	0	-7.60887	6	290.75	3	63.1256	-2.18576	-3.34081	0.000733098	COG0730S	Uncharacterized membrane protein YfcA;S;Function unknown ;
K43816_GM002287	anmK	7	151.782	3	53.234	-1.49421	4	135.58	1	65.6633	-1.03478	5	172.978	0	0	-7.44276	-3.32391	0.000786104	COG2377M	1,6-Anhydro-N-acetylmuramate kinase;M;Cell wall/membrane/envelope biogenesis ;
K43816_GM001471	menC	3	34.5832	3	76.0486	1.11457	3	62.2933	0	0	-5.98398	2	33.1234	0	0	-5.09269	-3.3207	0.000796579	COG1441H	O-succinylbenzoate synthase;H;Coenzyme transport and metabolism ;
K43816_GM002254	-	2	28.8194	2	45.6292	0.644982	2	43.9718	0	0	-5.49095	2	33.1234	0	0	-5.09269	-3.31289	0.000822597	COG0491R	Glyoxylase or a related metal-dependent hydrolase, beta-lactamase superfamily II;R;General function prediction only ;
K43816_GM001845	ftnB	1	90.3007	1	28.5182	-1.62902	1	95.2722	0	0	-6.58905	1	66.2468	1	19.7268	-1.69797	-3.30535	0.000848439	COG1528P	Ferritin;P;Inorganic ion transport and metabolism ;
K43816_GM003200	-	1	21.1342	1	7.60486	-1.36305	1	18.3216	0	0	-4.27214	1	18.4019	0	0	-4.27813	-3.30444	0.000851595	-	hypothetical protein
K43816_GM003891	-	1	24.9768	0	0	-4.69915	1	14.6573	0	0	-3.96876	1	47.8449	1	19.7268	-1.23671	-3.30154	0.000861765	COG1555L	DNA uptake protein ComE and related DNA-binding proteins;L;Replication, recombination and repair ;
K43816_GM003407	-	5	147.939	4	51.3328	-1.50894	3	87.9436	0	0	-6.47482	5	92.0095	1	23.6721	-1.9145	-3.29942	0.000869288	-	hypothetical protein
K43816_GM004479	-	4	69.1665	2	49.4316	-0.476455	4	102.601	0	0	-6.69489	5	161.937	1	23.6721	-2.72336	-3.29823	0.000873505	-	hypothetical protein
K43816_GM003098	-	1	23.0555	2	24.7158	0.0962879	2	36.6431	0	0	-5.23432	1	25.7627	0	0	-4.74215	-3.29339	0.000890964	COG2329H	Heme-degrading monooxygenase HmoA and related ABM domain proteins;H;Coenzyme transport and metabolism ;
K43816_GM002652	dapA	5	74.9304	1	11.4073	-2.61349	4	91.6079	0	0	-6.53306	3	58.8861	2	35.5082	-0.714001	-3.28685	0.000915062	COG0329EM	Dihydrodipicolinate synthase/N-acetylneuraminate lyase;EM;Amino acid transport and metabolism ; Cell wall/membrane/envelope biogenesis ;
K43816_GM003514	bluR	3	163.31	1	60.8389	-1.40983	1	139.244	0	0	-7.13179	1	88.3291	1	35.5082	-1.29091	-3.27751	0.000950511	COG0789K	DNA-binding transcriptional regulator, MerR family;K;Transcription ;
K43816_GM002438	-	2	109.514	3	53.234	-1.02695	2	124.587	0	0	-6.97254	2	125.133	1	35.5082	-1.78865	-3.26272	0.0010093	-	hypothetical protein
K43816_GM005000	polA	9	655.16	4	110.27	-2.55998	7	641.255	1	26.2653	-4.55801	6	596.221	3	94.6885	-2.64185	-3.25328	0.00104853	COG0749L	DNA polymerase I - 3'-5' exonuclease and polymerase domains;L;Replication, recombination and repair ;
K43816_GM002172	-	2	121.041	2	39.9255	-1.5763	2	91.6079	0	0	-6.53306	2	88.3291	1	27.6175	-1.64223	-3.25053	0.00106021	-	hypothetical protein
K43816_GM002920	-	4	128.727	1	26.617	-2.23184	2	98.9365	0	0	-6.64294	2	51.5253	1	27.6175	-0.876117	-3.2503	0.0010612	-	hypothetical protein
K43816_GM001728	-	3	55.7175	3	38.0243	-0.53942	1	14.6573	0	0	-3.96876	2	36.8038	0	0	-5.24046	-3.24955	0.00106443	-	hypothetical protein
K43816_GM001487	E1.17.4.1B, nrdB, nrdF	1	13.449	1	9.50607	-0.45975	1	25.6502	0	0	-4.73607	1	22.0823	0	0	-4.52871	-3.24151	0.00109942	COG0208F	Ribonucleotide reductase beta subunit, ferritin-like domain;F;Nucleotide transport and metabolism ;
K43816_GM003939	secD	1	19.2129	1	13.3085	-0.498405	1	14.6573	0	0	-3.96876	1	36.8038	0	0	-5.24046	-3.23587	0.0011246	COG0342U	Preprotein translocase subunit SecD;U;Intracellular trafficking, secretion, and vesicular transport ;
K43816_GM002283	-	1	15.3703	1	13.3085	-0.194211	1	21.9859	0	0	-4.52268	1	29.443	0	0	-4.92804	-3.21498	0.00122268	-	hypothetical protein
K43816_GM000520	rlmE, rrmJ, ftsJ	3	40.3471	0	0	-5.36971	1	18.3216	0	0	-4.27214	0	0	0	0	0	-3.21395	0.00122768	COG0293J	23S rRNA U2552 (ribose-2'-O)-methylase RlmE/FtsJ;J;Translation, ribosomal structure and biogenesis ;
K43816_GM001884	holE	4	111.435	3	58.9377	-0.907555	4	102.601	1	26.2653	-1.9259	3	110.411	0	0	-6.79975	-3.21107	0.00124188	-	hypothetical protein
K43816_GM003617	dacC, dacA, dacD	11	1688.82	4	199.628	-3.07427	9	1883.46	1	203.556	-3.20358	8	1946.92	2	189.377	-3.355	-3.21095	0.00124245	COG1686M	D-alanyl-D-alanine carboxypeptidase;M;Cell wall/membrane/envelope biogenesis ;
K43816_GM002556	lacI, galR	5	140.254	4	62.7401	-1.14802	3	106.265	0	0	-6.74504	3	80.9683	1	23.6721	-1.73219	-3.20841	0.00125507	COG1609K	DNA-binding transcriptional regulator, LacI/PurR family;K;Transcription ;
K43816_GM004840	trkH, trkG, ktrB	15	689.744	4	62.7401	-3.43788	11	710.877	1	52.5306	-3.73319	11	669.829	3	122.306	-2.4437	-3.20492	0.00127262	COG0168P	Trk-type K+ transport system, membrane component;P;Inorganic ion transport and metabolism ;
K43816_GM003275	K09911	6	119.12	2	28.5182	-2.0248	3	65.9577	1	32.8316	-0.984876	4	95.6898	0	0	-6.59529	-3.20166	0.00128925	COG3120L	Macrodomain Ter protein organizer, MatP/YcbG family;L;Replication, recombination and repair ;
K43816_GM001891	-	2	32.662	0	0	-5.07305	1	36.6431	0	0	-5.23432	1	18.4019	1	31.5628	0.747028	-3.18678	0.00136756	-	hypothetical protein
K43816_GM003552	DLST, sucB	1	21.1342	2	17.1109	-0.289417	1	25.6502	0	0	-4.73607	1	22.0823	0	0	-4.52871	-3.18473	0.00137865	COG0508C	Pyruvate/2-oxoglutarate dehydrogenase complex, dihydrolipoamide acyltransferase (E2) component;C;Energy production and conversion ;
K43816_GM000141	-	19	1350.67	2	93.1595	-3.84349	17	1381.45	2	157.592	-3.12383	16	1420.63	2	244.612	-2.53309	-3.1668	0.00147959	COG0726GM	Peptidoglycan/xylan/chitin deacetylase, PgdA/CDA1 family;GM;Carbohydrate transport and metabolism ; Cell wall/membrane/envelope biogenesis ;
K43816_GM001227	recO	5	170.995	3	68.4437	-1.30845	4	164.894	0	0	-7.37412	3	172.978	3	98.6338	-0.804196	-3.16226	0.00150626	COG1381L	Recombinational DNA repair protein (RecF pathway);L;Replication, recombination and repair ;
K43816_GM002289	pdxH, PNPO	3	44.1897	0	0	-5.49792	0	0	0	0	0	1	14.7215	0	0	-3.97467	-3.15753	0.00153443	COG0259H	Pyridoxine/pyridoxamine 5'-phosphate oxidase;H;Coenzyme transport and metabolism ;
K43816_GM002107	-	1	99.9072	2	39.9255	-1.30196	1	124.587	0	0	-6.97254	1	73.6076	2	31.5628	-1.1961	-3.15686	0.00153844	COG2259S	Uncharacterized membrane protein YphA, DoxX/SURF4 family;S;Function unknown ;
K43816_GM002451	-	3	341.99	1	51.3328	-2.71238	2	307.802	1	26.2653	-3.50155	2	342.275	1	35.5082	-3.23307	-3.149	0.00158653	-	hypothetical protein
K43816_GM002023	nrtA, nasF, cynA	5	134.49	4	91.2583	-0.55444	3	95.2722	0	0	-6.58905	4	154.576	2	31.5628	-2.25632	-3.13327	0.00168687	COG0715P	ABC-type nitrate/sulfonate/bicarbonate transport system, periplasmic component;P;Inorganic ion transport and metabolism ;
K43816_GM001462	nuoL	10	144.097	10	129.283	-0.155372	7	183.216	0	0	-7.52525	10	209.782	3	63.1256	-1.71678	-3.13247	0.00169215	COG1009CP	NADH:ubiquinone oxidoreductase subunit 5 (chain L)/Multisubunit Na+/H+ antiporter, MnhA subunit;CP;Energy production and conversion ; Inorganic ion transport and metabolism ;
K43816_GM004851	tatA	7	695.507	5	150.196	-2.20372	7	747.52	1	32.8316	-4.4676	7	728.715	3	110.47	-2.71068	-3.12733	0.00172624	COG1826U	Sec-independent protein translocase protein TatA;U;Intracellular trafficking, secretion, and vesicular transport ;
K43816_GM002230	K07483	4	159.467	4	55.1352	-1.5153	4	179.551	0	0	-7.49627	3	106.731	3	82.8524	-0.361509	-3.12436	0.00174627	COG2963X	Transposase and inactivated derivatives;X;Mobilome: prophages, transposons;
K43816_GM002192	-	3	76.8517	2	22.8146	-1.70888	2	65.9577	0	0	-6.06518	1	80.9683	1	27.6175	-1.51817	-3.09741	0.00193782	COG1670JO	Protein N-acetyltransferase, RimJ/RimL family;JO;Translation, ribosomal structure and biogenesis ; Posttranslational modification, protein turnover, chaperones ;
K43816_GM001276	bamB	8	357.36	6	91.2583	-1.95766	6	340.781	1	32.8316	-3.33663	7	327.554	1	19.7268	-3.98656	-3.09362	0.00196628	COG1520M	Outer membrane protein assembly factor BamB, contains PQQ-like beta-propeller repeat;M;Cell wall/membrane/envelope biogenesis ;
K43816_GM002618	-	2	46.111	2	19.0121	-1.23519	2	54.9647	0	0	-5.80645	2	77.288	1	15.7814	-2.22193	-3.08785	0.00201026	-	hypothetical protein
K43816_GM000921	recC	14	324.698	1	51.3328	-2.63775	11	403.075	1	32.8316	-3.57818	11	463.728	1	55.2349	-3.04685	-3.08759	0.00201228	COG1330L	Exonuclease V gamma subunit;L;Replication, recombination and repair ;
K43816_GM001867	ruvA	2	30.7407	0	0	-4.98826	1	18.3216	0	0	-4.27214	0	0	0	0	0	-3.0868	0.00201839	COG0632L	Holliday junction resolvasome RuvABC DNA-binding subunit;L;Replication, recombination and repair ;
K43816_GM004876	dapF	8	391.943	4	58.9377	-2.71279	6	322.46	1	26.2653	-3.56845	7	375.399	3	47.3442	-2.96085	-3.08069	0.00206615	COG0253E	Diaminopimelate epimerase;E;Amino acid transport and metabolism ;
K43816_GM003420	deoR	4	128.727	3	62.7401	-1.0252	3	117.258	0	0	-6.88579	3	139.854	2	55.2349	-1.32467	-3.07855	0.00208312	COG1349KG	DNA-binding transcriptional regulator of sugar metabolism, DeoR/GlpR family;KG;Transcription ; Carbohydrate transport and metabolism ;
K43816_GM003086	-	2	103.75	2	45.6292	-1.16764	5	146.573	0	0	-7.20528	3	114.092	3	63.1256	-0.843811	-3.07224	0.00213392	COG2200T	EAL domain, c-di-GMP-specific phosphodiesterase class I (or its enzymatically inactive variant);T;Signal transduction mechanisms ;
K43816_GM000354	rpe, RPE	3	76.8517	2	24.7158	-1.59807	3	58.629	0	0	-5.89794	2	66.2468	1	19.7268	-1.69797	-3.06466	0.00219648	COG0036G	Pentose-5-phosphate-3-epimerase;G;Carbohydrate transport and metabolism ;
K43816_GM002958	osmB	1	17.2916	1	15.2097	-0.174324	1	25.6502	0	0	-4.73607	1	18.4019	0	0	-4.27813	-3.06284	0.00221176	-	hypothetical protein
K43816_GM003097	-	1	17.2916	0	0	-4.19311	1	40.3075	0	0	-5.36833	1	33.1234	1	43.3989	0.379761	-3.06056	0.00223103	-	hypothetical protein
K43816_GM002398	catA	8	169.074	7	85.5547	-0.974476	4	113.594	2	72.2296	-0.646029	6	187.699	0	0	-7.55995	-3.06015	0.00223451	COG3485Q	Protocatechuate 3,4-dioxygenase beta subunit;Q;Secondary metabolites biosynthesis, transport and catabolism ;
K43816_GM001455	nuoE	3	107.592	3	58.9377	-0.857388	3	102.601	0	0	-6.69489	1	62.5664	1	19.7268	-1.61677	-3.05635	0.002267	COG1905C	NADH:ubiquinone oxidoreductase 24 kD subunit (chain E);C;Energy production and conversion ;
K43816_GM002705	TC.SMR3	6	92.222	2	24.7158	-1.85802	4	65.9577	0	0	-6.06518	3	47.8449	1	19.7268	-1.23671	-3.0533	0.00229336	COG1742R	Uncharacterized inner membrane protein YnfA, drug/metabolite transporter superfamily;R;General function prediction only ;
K43816_GM002624	metI	4	209.421	3	117.875	-0.823828	4	234.516	0	0	-7.87968	4	172.978	4	126.251	-0.451223	-3.05158	0.00230841	COG2011E	ABC-type methionine transport system, permease component;E;Amino acid transport and metabolism ;
K43816_GM002251	-	2	24.9768	2	26.617	0.0883338	2	36.6431	0	0	-5.23432	1	14.7215	0	0	-3.97467	-3.04022	0.0024098	-	hypothetical protein
K43816_GM002359	-	3	109.514	3	70.3449	-0.631341	3	164.894	0	0	-7.37412	3	206.101	3	94.6885	-1.11392	-3.03979	0.00241366	COG3691S	Uncharacterized conserved protein YfcZ, UPF0381/DUF406 family;S;Function unknown ;
K43816_GM003553	OGDH, sucA	2	21.1342	1	30.4194	0.50538	3	47.6361	0	0	-5.60396	1	14.7215	0	0	-3.97467	-3.02441	0.00255761	COG0567C	2-oxoglutarate dehydrogenase complex, dehydrogenase (E1) component, and related enzymes;C;Energy production and conversion ;
K43816_GM000500	lptC	2	88.3794	2	28.5182	-1.59834	2	95.2722	1	39.398	-1.25284	2	73.6076	0	0	-6.22125	-3.02414	0.00256024	COG3117M	Lipopolysaccharide export system protein LptC;M;Cell wall/membrane/envelope biogenesis ;
K43816_GM001410	aroC	6	167.152	5	98.8632	-0.751744	3	190.544	0	0	-7.58153	3	184.019	3	110.47	-0.731019	-3.02143	0.00258641	COG0082E	Chorismate synthase;E;Amino acid transport and metabolism ;
K43816_GM002465	pqqE	4	74.9304	3	43.7279	-0.763501	2	80.6149	1	26.2653	-1.58177	4	103.051	0	0	-6.70114	-3.01547	0.00264491	COG0535R	Radical SAM superfamily enzyme, MoaA/NifB/PqqE/SkfB family;R;General function prediction only ;
K43816_GM004033	fimA	7	128.727	7	114.073	-0.172926	6	175.887	0	0	-7.46669	7	143.535	3	55.2349	-1.36188	-3.0005	0.00279716	COG3539N	Pilin (type 1 fimbria component protein);N;Cell motility ;
K43816_GM002020	-	4	169.074	3	77.9498	-1.10715	4	164.894	0	0	-7.37412	4	139.854	3	98.6338	-0.499497	-2.99359	0.00287005	-	hypothetical protein
K43816_GM003624	crcB, FEX	1	21.1342	2	60.8389	1.48224	1	25.6502	0	0	-4.73607	1	51.5253	0	0	-5.71494	-2.98959	0.00291301	COG0239DP	Fluoride ion exporter CrcB/FEX, affects chromosome condensation;DP;Cell cycle control, cell division, chromosome partitioning ; Inorganic ion transport and metabolism ;
K43816_GM004491	-	5	167.152	4	125.48	-0.410858	3	106.265	0	0	-6.74504	4	176.658	2	51.2896	-1.76451	-2.97347	0.0030924	COG0582LX	Integrase;LX;Replication, recombination and repair ; Mobilome: prophages, transposons;
K43816_GM002368	yxeP	3	40.3471	2	22.8146	-0.795942	3	117.258	0	0	-6.88579	3	66.2468	1	27.6175	-1.23257	-2.97144	0.00311571	COG1473R	Metal-dependent amidase/aminoacylase/carboxypeptidase;R;General function prediction only ;
K43816_GM003536	nadA	4	117.199	4	70.3449	-0.728332	2	142.908	0	0	-7.16901	3	95.6898	1	47.3442	-1.00002	-2.96579	0.00318135	COG0379H	Quinolinate synthase;H;Coenzyme transport and metabolism ;
K43816_GM002509	-	3	65.3239	2	24.7158	-1.36687	2	62.2933	0	0	-5.98398	2	47.8449	1	15.7814	-1.54134	-2.96407	0.00320157	COG0319J	ssRNA-specific RNase YbeY, 16S rRNA maturation enzyme;J;Translation, ribosomal structure and biogenesis ;
K43816_GM002763	ogt, MGMT	1	28.8194	0	0	-4.89818	1	14.6573	0	0	-3.96876	0	0	0	0	0	-2.95565	0.00330233	COG0350L	O6-methylguanine-DNA--protein-cysteine methyltransferase;L;Replication, recombination and repair ;
K43816_GM002916	-	2	144.097	2	70.3449	-1.02413	1	139.244	0	0	-7.13179	1	114.092	1	71.0163	-0.676388	-2.94411	0.00344512	-	hypothetical protein
K43816_GM001776	-	5	103.75	3	41.8267	-1.29036	2	76.9506	0	0	-6.28449	1	95.6898	2	39.4535	-1.2571	-2.94398	0.00344665	-	hypothetical protein
K43816_GM004490	-	1	11.5277	0	0	-3.64706	1	18.3216	0	0	-4.27214	2	29.443	1	15.7814	-0.859248	-2.92615	0.00367849	COG0582LX	Integrase;LX;Replication, recombination and repair ; Mobilome: prophages, transposons;
K43816_GM004874	xerC	7	599.443	3	83.6534	-2.82639	5	670.57	2	98.4949	-2.75484	7	618.304	2	67.071	-3.18553	-2.92225	0.00373095	COG4973L	Site-specific recombinase XerC;L;Replication, recombination and repair ;
K43816_GM002377	K07726	1	21.1342	0	0	-4.46821	0	0	0	0	0	1	18.4019	0	0	-4.27813	-2.91544	0.00382436	COG2944K	DNA-binding transcriptional regulator YiaG, XRE-type HTH domain;K;Transcription ;
K43816_GM002409	-	2	21.1342	0	0	-4.46821	0	0	0	0	0	1	18.4019	0	0	-4.27813	-2.91544	0.00382436	-	hypothetical protein
K43816_GM002351	-	10	184.444	2	47.5304	-1.93402	4	106.265	0	0	-6.74504	3	80.9683	4	78.907	-0.0367439	-2.90527	0.00396786	COG1012C	Acyl-CoA reductase or other NAD-dependent aldehyde dehydrogenase;C;Energy production and conversion ;
K43816_GM003002	yfbT, yniC	5	122.963	3	57.0364	-1.09487	3	80.6149	0	0	-6.35076	3	77.288	1	31.5628	-1.26556	-2.90373	0.00398993	COG0637GR	Beta-phosphoglucomutase or related phosphatase, HAD superfamily;GR;Carbohydrate transport and metabolism ; General function prediction only ;
K43816_GM002106	mexL	5	80.6942	2	26.617	-1.56468	3	47.6361	0	0	-5.60396	3	47.8449	1	15.7814	-1.54134	-2.90333	0.00399581	COG1309K	DNA-binding transcriptional regulator, AcrR family;K;Transcription ;
K43816_GM002566	-	6	136.412	4	45.6292	-1.5592	4	95.2722	0	0	-6.58905	3	80.9683	2	55.2349	-0.5436	-2.89728	0.0040839	COG0583K	DNA-binding transcriptional regulator, LysR family;K;Transcription ;
K43816_GM004888	wzyE, rffT	13	918.377	10	212.936	-2.10348	14	831.799	1	78.7959	-3.38358	13	850.168	4	94.6885	-3.15303	-2.88003	0.00434518	-	hypothetical protein
K43816_GM003192	-	5	78.7729	2	51.3328	-0.608184	3	84.2792	0	0	-6.41412	4	73.6076	1	23.6721	-1.59644	-2.87292	0.00445723	COG0583K	DNA-binding transcriptional regulator, LysR family;K;Transcription ;
K43816_GM003882	-	1	19.2129	0	0	-4.33721	0	0	0	0	0	1	18.4019	0	0	-4.27813	-2.87178	0.00447541	-	hypothetical protein
K43816_GM002434	-	0	0	0	0	0	1	18.3216	0	0	-4.27214	1	18.4019	0	0	-4.27813	-2.85009	0.00483475	-	hypothetical protein
K43816_GM003713	ABC.PA.A	5	117.199	6	98.8632	-0.243191	4	109.929	0	0	-6.7935	4	125.133	2	43.3989	-1.50635	-2.84768	0.00487624	COG1126E	ABC-type polar amino acid transport system, ATPase component;E;Amino acid transport and metabolism ;
K43816_GM004010	ecpR, matA	4	90.3007	4	45.6292	-0.969394	3	69.622	1	32.8316	-1.06174	3	88.3291	0	0	-6.48106	-2.8374	0.00505692	COG2771K	DNA-binding transcriptional regulator, CsgD family;K;Transcription ;
K43816_GM001637	-	1	9.60646	0	0	-3.40687	1	32.9788	0	0	-5.08656	0	0	0	0	0	-2.83115	0.00516976	-	hypothetical protein
K43816_GM001838	-	1	11.5277	1	7.60486	-0.541904	1	14.6573	0	0	-3.96876	1	14.7215	0	0	-3.97467	-2.82844	0.0052192	-	hypothetical protein
K43816_GM002599	-	1	17.2916	0	0	-4.19311	0	0	0	0	0	1	18.4019	0	0	-4.27813	-2.82375	0.00530621	-	hypothetical protein
K43816_GM001633	-	1	17.2916	0	0	-4.19311	1	18.3216	0	0	-4.27214	0	0	0	0	0	-2.82175	0.00534355	COG0297G	Glycogen synthase;G;Carbohydrate transport and metabolism ;
K43816_GM000934	-	1	17.2916	1	36.1231	1.02113	1	25.6502	0	0	-4.73607	1	25.7627	0	0	-4.74215	-2.81903	0.00539486	-	hypothetical protein
K43816_GM002087	-	1	21.1342	0	0	-4.46821	0	0	0	0	0	1	14.7215	0	0	-3.97467	-2.81429	0.00548529	-	hypothetical protein
K43816_GM001521	-	2	23.0555	1	24.7158	0.0962879	1	14.6573	0	0	-3.96876	1	22.0823	0	0	-4.52871	-2.8004	0.00575841	-	hypothetical protein
K43816_GM003047	msrB	1	80.6942	2	32.3206	-1.29382	1	69.622	0	0	-6.14205	2	69.9272	2	35.5082	-0.95812	-2.79799	0.00580682	COG0229O	Peptide methionine sulfoxide reductase MsrB;O;Posttranslational modification, protein turnover, chaperones ;
K43816_GM002168	casE, cse3	4	63.4026	2	28.5182	-1.12551	2	43.9718	0	0	-5.49095	3	69.9272	1	19.7268	-1.77484	-2.7971	0.00582491	-	hypothetical protein
K43816_GM004572	ppa	1	13.449	0	0	-3.8529	0	0	0	0	0	1	22.0823	0	0	-4.52871	-2.79387	0.00589081	COG0221CP	Inorganic pyrophosphatase;CP;Energy production and conversion ; Inorganic ion transport and metabolism ;
K43816_GM002575	-	3	69.1665	3	58.9377	-0.22732	4	102.601	1	26.2653	-1.9259	3	73.6076	0	0	-6.22125	-2.79149	0.00593985	COG0599R	Uncharacterized conserved protein YurZ, alkylhydroperoxidase/carboxymuconolactone decarboxylase family;R;General function prediction only ;
K43816_GM002057	-	2	63.4026	1	32.3206	-0.950703	3	87.9436	0	0	-6.47482	2	84.6487	2	43.3989	-0.947908	-2.79114	0.00594699	COG2353R	Polyisoprenoid-binding periplasmic protein YceI;R;General function prediction only ;
K43816_GM004882	hemD, UROS	2	69.1665	1	43.7279	-0.649606	2	98.9365	0	0	-6.64294	2	117.772	1	55.2349	-1.07866	-2.7904	0.00596236	COG1587H	Uroporphyrinogen-III synthase;H;Coenzyme transport and metabolism ;
K43816_GM004925	fabR	3	105.671	2	49.4316	-1.08077	2	113.594	0	0	-6.84038	2	58.8861	1	43.3989	-0.431697	-2.78428	0.00609038	COG1309K	DNA-binding transcriptional regulator, AcrR family;K;Transcription ;
K43816_GM001963	livG	6	134.49	4	55.1352	-1.27121	4	91.6079	0	0	-6.53306	4	92.0095	2	63.1256	-0.536476	-2.78025	0.00617614	COG0411E	ABC-type branched-chain amino acid transport system, ATPase component;E;Amino acid transport and metabolism ;
K43816_GM003946	PTS-Ula-EIIA, ulaC, sgaA	4	128.727	5	85.5547	-0.58379	3	102.601	0	0	-6.69489	4	132.494	2	63.1256	-1.0578	-2.77883	0.00620668	COG1762GT	Phosphotransferase system mannitol/fructose-specific IIA domain (Ntr-type);GT;Carbohydrate transport and metabolism ; Signal transduction mechanisms ;
K43816_GM002485	lacI, galR	3	71.0878	2	30.4194	-1.1981	1	47.6361	0	0	-5.60396	2	58.8861	1	19.7268	-1.53073	-2.77759	0.00623324	COG1879G	ABC-type sugar transport system, periplasmic component, contains N-terminal xre family HTH domain;G;Carbohydrate transport and metabolism ;
K43816_GM001642	manB	2	19.2129	0	0	-4.33721	0	0	0	0	0	1	14.7215	0	0	-3.97467	-2.77062	0.00638522	COG1109G	Phosphomannomutase;G;Carbohydrate transport and metabolism ;
K43816_GM003075	-	1	15.3703	0	0	-4.03301	0	0	0	0	0	1	18.4019	0	0	-4.27813	-2.77038	0.00639063	-	hypothetical protein
K43816_GM002597	K07017	7	115.277	4	49.4316	-1.20517	4	120.922	0	0	-6.92982	3	84.6487	3	74.9617	-0.173159	-2.76938	0.00641263	COG2819R	Predicted hydrolase of the alpha/beta superfamily;R;General function prediction only ;
K43816_GM003174	bssS	1	19.2129	0	0	-4.33721	1	14.6573	0	0	-3.96876	0	0	0	0	0	-2.76866	0.00642878	-	hypothetical protein
K43816_GM001060	-	3	97.9859	3	70.3449	-0.472411	2	62.2933	0	0	-5.98398	3	84.6487	1	23.6721	-1.79555	-2.75065	0.00683957	COG1609K	DNA-binding transcriptional regulator, LacI/PurR family;K;Transcription ;
K43816_GM002924	pilL	0	0	0	0	0	1	14.6573	0	0	-3.96876	1	18.4019	0	0	-4.27813	-2.74896	0.00687922	-	hypothetical protein
K43816_GM003820	ABC.CD.A	1	15.3703	1	24.7158	0.651571	1	14.6573	0	0	-3.96876	1	29.443	0	0	-4.92804	-2.74841	0.00689225	COG4181Q	Predicted ABC-type transport system involved in lysophospholipase L1 biosynthesis, ATPase component;Q;Secondary metabolites biosynthesis, transport and catabolism ;
K43816_GM003531	PGAM, gpmA	6	74.9304	2	39.9255	-0.891677	3	73.2863	0	0	-6.21502	3	69.9272	1	31.5628	-1.12311	-2.74327	0.00701455	COG0588G	Phosphoglycerate mutase (BPG-dependent);G;Carbohydrate transport and metabolism ;
K43816_GM002617	-	3	48.0323	2	19.0121	-1.29286	2	43.9718	0	0	-5.49095	2	44.1645	1	15.7814	-1.42833	-2.73738	0.00715726	COG2207K	AraC-type DNA-binding domain and AraC-containing proteins;K;Transcription ;
K43816_GM002613	-	4	107.592	4	76.0486	-0.495082	4	106.265	0	0	-6.74504	2	62.5664	2	31.5628	-0.96504	-2.73505	0.00721424	COG0583K	DNA-binding transcriptional regulator, LysR family;K;Transcription ;
K43816_GM003226	-	1	69.1665	1	66.5425	-0.0549863	1	87.9436	0	0	-6.47482	1	77.288	1	23.6721	-1.66591	-2.7319	0.00729207	-	hypothetical protein
K43816_GM001754	-	2	38.4258	2	32.3206	-0.242725	2	51.3004	0	0	-5.70875	3	95.6898	1	19.7268	-2.22187	-2.72445	0.00747943	-	hypothetical protein
K43816_GM000942	-	1	11.5277	0	0	-3.64706	1	21.9859	0	0	-4.52268	0	0	0	0	0	-2.72324	0.00751009	COG4577QC	Carboxysome shell and ethanolamine utilization microcompartment protein CcmL/EutN;QC;Secondary metabolites biosynthesis, transport and catabolism ; Energy production and conversion ;
K43816_GM000343	igaA	1	38.4258	1	11.4073	-1.66795	1	40.3075	0	0	-5.36833	1	44.1645	1	19.7268	-1.1237	-2.71999	0.00759341	-	hypothetical protein
K43816_GM002170	casD, cse5	6	146.018	5	106.468	-0.452087	4	161.23	0	0	-7.3419	4	147.215	4	114.415	-0.360859	-2.71828	0.00763765	-	hypothetical protein
K43816_GM003049	E5.1.3.15	5	146.018	4	121.678	-0.261121	5	186.88	0	0	-7.55367	3	128.813	3	102.579	-0.325704	-2.7135	0.00776241	COG0676G	D-hexose-6-phosphate mutarotase;G;Carbohydrate transport and metabolism ;
K43816_GM003346	aqpZ	5	97.9859	4	70.3449	-0.472411	4	91.6079	1	45.9643	-0.97957	5	99.3702	0	0	-6.64919	-2.70039	0.00811373	COG0580G	Glycerol uptake facilitator and related aquaporins (Major Intrinsic Protein Family);G;Carbohydrate transport and metabolism ;
K43816_GM002722	-	2	42.2684	2	38.0243	-0.148942	1	51.3004	0	0	-5.70875	2	77.288	1	15.7814	-2.22193	-2.69321	0.00831224	-	hypothetical protein
K43816_GM003182	-	5	105.671	3	53.234	-0.975899	3	80.6149	0	0	-6.35076	3	66.2468	2	39.4535	-0.733201	-2.68662	0.00849805	COG5645S	Uncharacterized conserved protein YceK;S;Function unknown ;
K43816_GM002201	E2.8.3.5B, scoB	4	44.1897	4	41.8267	-0.0774828	2	58.629	0	0	-5.89794	3	69.9272	1	15.7814	-2.07948	-2.68497	0.00854527	COG2057I	Acyl CoA:acetate/3-ketoacid CoA transferase, beta subunit;I;Lipid transport and metabolism ;
K43816_GM002740	-	1	7.68517	0	0	-3.11855	0	0	0	0	0	1	29.443	0	0	-4.92804	-2.6822	0.00862489	-	hypothetical protein
K43816_GM004877	-	1	28319.8	1	4123.73	-2.77949	2	28141.9	1	3657.45	-2.94347	2	25803.1	1	5168.41	-2.31953	-2.68083	0.00866445	COG5567S	Predicted small periplasmic lipoprotein YifL (function unknown0;S;Function unknown ;
K43816_GM003151	K07082	11	338.147	6	81.7522	-2.03504	10	333.453	1	26.2653	-3.61666	11	334.914	2	63.1256	-2.38912	-2.68028	0.00868056	COG1559D	Cell division protein YceG, involved in septum cleavage;D;Cell cycle control, cell division, chromosome partitioning ;
K43816_GM002750	pcaC	5	57.6387	4	41.8267	-0.453343	3	87.9436	0	0	-6.47482	4	77.288	2	35.5082	-1.10057	-2.67624	0.00879833	COG0599R	Uncharacterized conserved protein YurZ, alkylhydroperoxidase/carboxymuconolactone decarboxylase family;R;General function prediction only ;
K43816_GM001202	rluD	9	599.443	7	129.283	-2.20438	8	608.276	1	111.628	-2.43554	8	621.984	2	59.1803	-3.37183	-2.67058	0.0089661	COG0564J	Pseudouridylate synthase, 23S rRNA- or tRNA-specific;J;Translation, ribosomal structure and biogenesis ;
K43816_GM002645	-	2	34.5832	2	32.3206	-0.0947816	2	54.9647	0	0	-5.80645	1	88.3291	1	19.7268	-2.10764	-2.66962	0.00899492	COG0583K	DNA-binding transcriptional regulator, LysR family;K;Transcription ;
K43816_GM000637	folB	1	15.3703	0	0	-4.03301	1	14.6573	0	0	-3.96876	0	0	0	0	0	-2.66726	0.00906603	COG1539H	Dihydroneopterin aldolase;H;Coenzyme transport and metabolism ;
K43816_GM003850	acrA, mexA, adeI, smeD, mtrC, cmeA	22	1233.47	11	220.541	-2.47825	17	1187.24	2	118.194	-3.31744	18	1218.21	7	264.339	-2.20003	-2.66524	0.00912708	COG0845MV	Multidrug efflux pump subunit AcrA (membrane-fusion protein);MV;Cell wall/membrane/envelope biogenesis ; Defense mechanisms ;
K43816_GM001138	-	3	124.884	3	79.851	-0.638756	2	142.908	0	0	-7.16901	2	84.6487	2	74.9617	-0.173159	-2.66031	0.00927801	-	hypothetical protein
K43816_GM004454	-	3	113.356	3	58.9377	-0.932	3	106.265	0	0	-6.74504	2	77.288	2	63.1256	-0.287889	-2.65498	0.00944362	-	hypothetical protein
K43816_GM004464	-	34	2484.23	11	479.106	-2.37195	29	2645.64	2	315.184	-3.06532	25	2789.73	7	489.224	-2.50913	-2.6488	0.00963866	-	hypothetical protein
K43816_GM002634	hcp	1	9.60646	0	0	-3.40687	0	0	0	0	0	1	22.0823	0	0	-4.52871	-2.64519	0.00975429	COG3157U	Type VI protein secretion system component Hcp (secreted cytotoxin);U;Intracellular trafficking, secretion, and vesicular transport ;
K43816_GM002001	K17213	4	49.9536	3	38.0243	-0.384811	3	84.2792	1	26.2653	-1.64513	3	58.8861	0	0	-5.90415	-2.6447	0.00977039	COG1879G	ABC-type sugar transport system, periplasmic component, contains N-terminal xre family HTH domain;G;Carbohydrate transport and metabolism ;
K43816_GM002996	K06940	3	76.8517	3	51.3328	-0.573012	2	69.622	1	32.8316	-1.06174	2	77.288	0	0	-6.29072	-2.64182	0.00986342	COG0727R	Fe-S-cluster containining protein;R;General function prediction only ;
K43816_GM004894	E4.2.1.46, rfbB, rffG	13	1652.31	5	311.799	-2.40205	12	1817.5	3	262.653	-2.78604	9	1520	3	228.83	-2.72638	-2.63815	0.00998356	COG1088M	dTDP-D-glucose 4,6-dehydratase;M;Cell wall/membrane/envelope biogenesis ;
K43816_GM002735	mdcG	2	74.9304	1	30.4194	-1.27302	1	47.6361	0	0	-5.60396	1	33.1234	1	15.7814	-1.0239	-2.63362	0.0101335	-	hypothetical protein
K43816_GM002782	malI	4	67.2452	1	30.4194	-1.11907	3	91.6079	0	0	-6.53306	2	51.5253	2	43.3989	-0.242489	-2.63154	0.0102032	COG1609K	DNA-binding transcriptional regulator, LacI/PurR family;K;Transcription ;
K43816_GM004388	-	4	111.435	4	96.9619	-0.198797	3	106.265	0	0	-6.74504	3	117.772	2	63.1256	-0.889223	-2.61102	0.0109126	-	hypothetical protein
K43816_GM003887	cof	5	122.963	4	85.5547	-0.518222	4	102.601	0	0	-6.69489	5	121.453	2	78.907	-0.615828	-2.60965	0.0109615	COG0561HR	Hydroxymethylpyrimidine pyrophosphatase and other HAD family phosphatases;HR;Coenzyme transport and metabolism ; General function prediction only ;
K43816_GM001831	-	1	13.449	0	0	-3.8529	0	0	0	0	0	1	14.7215	0	0	-3.97467	-2.60919	0.0109779	-	hypothetical protein
K43816_GM001004	-	3	105.671	3	72.2462	-0.542343	2	102.601	0	0	-6.69489	2	106.731	2	71.0163	-0.581037	-2.60609	0.0110893	COG3098S	Uncharacterized conserved protein YqcC, DUF446 family;S;Function unknown ;
K43816_GM001381	-	3	103.75	3	62.7401	-0.716674	1	73.2863	0	0	-6.21502	2	66.2468	1	35.5082	-0.881247	-2.60431	0.0111536	-	hypothetical protein
K43816_GM001357	-	3	101.828	3	60.8389	-0.733654	3	65.9577	0	0	-6.06518	3	88.3291	2	43.3989	-1.00861	-2.60248	0.0112205	-	hypothetical protein
K43816_GM003390	-	1	9.60646	1	24.7158	1.27771	1	32.9788	0	0	-5.08656	1	14.7215	0	0	-3.97467	-2.59451	0.0115148	-	hypothetical protein
K43816_GM003862	PTS-Glc-EIIB, ptsG	3	78.7729	2	43.7279	-0.834723	2	73.2863	0	0	-6.21502	3	66.2468	2	39.4535	-0.733201	-2.59432	0.0115219	COG1264G	Phosphotransferase system IIB components;G;Carbohydrate transport and metabolism ;
K43816_GM002312	-	3	82.6155	2	55.1352	-0.574865	1	58.629	0	0	-5.89794	2	117.772	1	47.3442	-1.29678	-2.58986	0.0116894	COG1937K	DNA-binding transcriptional regulator, FrmR family;K;Transcription ;
K43816_GM003815	purE	4	111.435	3	77.9498	-0.510082	2	109.929	2	85.3623	-0.361169	2	117.772	0	0	-6.89205	-2.58777	0.011769	COG0041F	Phosphoribosylcarboxyaminoimidazole (NCAIR) mutase;F;Nucleotide transport and metabolism ;
K43816_GM003029	ABC.VB1X.A	1	46.111	1	22.8146	-0.984219	1	58.629	0	0	-5.89794	1	44.1645	1	23.6721	-0.872309	-2.58482	0.0118815	COG4136R	ABC-type uncharacterized transport system YnjBCD, ATPase component;R;General function prediction only ;
K43816_GM002426	sra	1	107.592	1	41.8267	-1.34234	1	84.2792	0	0	-6.41412	1	66.2468	1	67.071	0.0175741	-2.57963	0.0120825	-	hypothetical protein
K43816_GM001315	-	18	937.59	14	288.985	-1.69452	14	916.079	2	59.097	-3.93168	16	1004.74	8	232.776	-2.10506	-2.57709	0.0121819	COG4783R	Putative Zn-dependent protease, contains TPR repeats;R;General function prediction only ;
K43816_GM002745	ttdT	5	205.578	4	159.702	-0.3623	4	216.195	0	0	-7.76284	3	154.576	4	205.158	0.406134	-2.573	0.0123432	COG0471G	Di- and tricarboxylate transporter;G;Carbohydrate transport and metabolism ;
K43816_GM002716	mlc	6	111.435	5	68.4437	-0.695174	4	124.587	3	85.3623	-0.54021	4	88.3291	0	0	-6.48106	-2.57215	0.0123773	COG1940KG	Sugar kinase of the NBD/HSP70 family, may contain an N-terminal HTH domain;KG;Transcription ; Carbohydrate transport and metabolism ;
K43816_GM002179	ccmA	1	11.5277	1	20.9134	0.806684	1	21.9859	0	0	-4.52268	1	14.7215	0	0	-3.97467	-2.56355	0.0127237	COG4133O	ABC-type transport system involved in cytochrome c biogenesis, ATPase component;O;Posttranslational modification, protein turnover, chaperones ;
K43816_GM003153	fabF	5	245.925	1	28.5182	-3.0644	3	197.873	2	65.6633	-1.57688	6	235.544	1	27.6175	-3.04714	-2.56281	0.0127541	COG0304IQ	3-oxoacyl-(acyl-carrier-protein) synthase;IQ;Lipid transport and metabolism ; Secondary metabolites biosynthesis, transport and catabolism ;
K43816_GM003389	-	1	9.60646	0	0	-3.40687	0	0	0	0	0	1	18.4019	0	0	-4.27813	-2.56167	0.0128009	-	hypothetical protein
K43816_GM001900	htpX	7	422.684	3	64.6413	-2.69031	7	395.746	2	59.097	-2.72285	6	250.266	2	51.2896	-2.26462	-2.55926	0.0128999	COG0501O	Zn-dependent protease with chaperone function;O;Posttranslational modification, protein turnover, chaperones ;
K43816_GM001259	hscB, HSCB, HSC20	1	38.4258	1	7.60486	-2.19592	1	29.3145	0	0	-4.92194	1	29.443	1	19.7268	-0.554617	-2.55749	0.0129732	COG1076O	DnaJ-domain-containing proteins 1;O;Posttranslational modification, protein turnover, chaperones ;
K43816_GM002056	-	2	53.7962	1	39.9255	-0.421074	1	40.3075	0	0	-5.36833	1	117.772	1	31.5628	-1.8669	-2.5521	0.0131986	-	hypothetical protein
K43816_GM003140	ndh	10	244.004	4	51.3328	-2.22702	9	293.145	2	65.6633	-2.14156	5	195.06	1	19.7268	-3.24173	-2.53677	0.0138589	COG1252C	NADH dehydrogenase, FAD-containing subunit;C;Energy production and conversion ;
K43816_GM002659	marR	4	126.805	4	93.1595	-0.440768	3	117.258	0	0	-6.88579	3	128.813	2	106.525	-0.271772	-2.53278	0.0140356	COG1846K	DNA-binding transcriptional regulator, MarR family;K;Transcription ;
K43816_GM000802	evgA, bvgA	3	55.7175	4	62.7401	0.168408	2	58.629	0	0	-5.89794	2	103.051	1	27.6175	-1.86232	-2.53062	0.014132	COG2197TK	DNA-binding response regulator, NarL/FixJ family, contains REC and HTH domains;TK;Signal transduction mechanisms ; Transcription ;
K43816_GM000784	cptB	2	286.272	2	55.1352	-2.35544	1	219.859	1	32.8316	-2.70668	1	209.782	1	35.5082	-2.52946	-2.53053	0.0141361	COG2938O	Succinate dehydrogenase flavin-adding protein, antitoxin component of the CptAB toxin-antitoxin module;O;Posttranslational modification, protein turnover, chaperones ;
K43816_GM002370	ABC.PA.S	5	130.648	5	117.875	-0.147234	4	131.915	0	0	-7.05436	3	106.731	3	82.8524	-0.361509	-2.52104	0.0145668	COG0834ET	ABC-type amino acid transport/signal transduction system, periplasmic component/domain;ET;Amino acid transport and metabolism ; Signal transduction mechanisms ;
K43816_GM002065	-	3	59.56	2	17.1109	-1.74151	2	47.6361	0	0	-5.60396	1	18.4019	1	15.7814	-0.209334	-2.51826	0.0146947	-	hypothetical protein
K43816_GM003392	-	2	49.9536	3	38.0243	-0.384811	2	73.2863	0	0	-6.21502	2	77.288	2	39.4535	-0.952525	-2.51745	0.0147324	-	hypothetical protein
K43816_GM002706	-	2	30.7407	1	9.50607	-1.59511	1	32.9788	0	0	-5.08656	2	36.8038	1	19.7268	-0.867036	-2.51624	0.014789	-	hypothetical protein
K43816_GM001932	-	3	57.6387	1	28.5182	-0.990248	2	32.9788	0	0	-5.08656	3	66.2468	1	23.6721	-1.44658	-2.5078	0.0151868	COG3615S	Uncharacterized protein/domain, possibly involved in tellurite resistance;S;Function unknown ;
K43816_GM002153	ABC.PA.A	1	24.9768	3	55.1352	1.11168	3	109.929	0	0	-6.7935	1	58.8861	1	15.7814	-1.83536	-2.50572	0.0152861	COG1126E	ABC-type polar amino acid transport system, ATPase component;E;Amino acid transport and metabolism ;
K43816_GM003067	-	4	97.9859	2	28.5182	-1.74562	3	65.9577	0	0	-6.06518	2	47.8449	3	59.1803	0.301082	-2.50324	0.0154058	COG2707S	Uncharacterized membrane protein, DUF441 family;S;Function unknown ;
K43816_GM004620	hflC	13	643.633	8	144.492	-2.14753	12	685.227	2	91.9286	-2.88449	11	507.892	3	90.7431	-2.47169	-2.50124	0.0155026	COG0330O	Regulator of protease activity HflC, stomatin/prohibitin superfamily;O;Posttranslational modification, protein turnover, chaperones ;
K43816_GM004850	tatB	6	401.55	5	108.369	-1.87996	6	348.11	1	32.8316	-3.36724	6	368.038	4	78.907	-2.20737	-2.48486	0.0163165	COG1826U	Sec-independent protein translocase protein TatA;U;Intracellular trafficking, secretion, and vesicular transport ;
K43816_GM000557	-	2	55.7175	2	32.3206	-0.767376	2	62.2933	0	0	-5.98398	2	44.1645	1	27.6175	-0.658295	-2.46988	0.0170931	-	hypothetical protein
K43816_GM002344	-	2	42.2684	1	43.7279	0.0478621	2	47.6361	0	0	-5.60396	2	73.6076	1	19.7268	-1.84783	-2.46797	0.0171944	-	hypothetical protein
K43816_GM001942	mltE, emtA	3	53.7962	3	53.234	-0.0148769	2	80.6149	0	0	-6.35076	3	73.6076	1	35.5082	-1.0311	-2.46558	0.0173222	COG0741M	Soluble lytic murein transglycosylase and related regulatory proteins (some contain LysM/invasin domains);M;Cell wall/membrane/envelope biogenesis ;
K43816_GM003512	-	4	42.2684	2	19.0121	-1.11244	3	51.3004	0	0	-5.70875	2	29.443	1	19.7268	-0.554617	-2.4586	0.0176994	-	hypothetical protein
K43816_GM001843	-	2	67.2452	1	17.1109	-1.91387	1	29.3145	0	0	-4.92194	2	62.5664	2	43.3989	-0.517742	-2.45118	0.0181084	-	hypothetical protein
K43816_GM002827	paaA	6	94.1433	4	39.9255	-1.2171	2	58.629	0	0	-5.89794	2	36.8038	2	31.5628	-0.215305	-2.44345	0.0185434	COG3396Q	1,2-phenylacetyl-CoA epoxidase, catalytic subunit;Q;Secondary metabolites biosynthesis, transport and catabolism ;
K43816_GM002114	sufE	2	80.6942	3	70.3449	-0.195423	1	58.629	0	0	-5.89794	1	92.0095	1	39.4535	-1.20111	-2.43149	0.0192341	COG2166O	Sulfur transfer protein SufE, Fe-S center assembly;O;Posttranslational modification, protein turnover, chaperones ;
K43816_GM002736	mdcH	3	51.8749	2	28.5182	-0.840976	1	40.3075	0	0	-5.36833	2	58.8861	1	27.6175	-1.06532	-2.42488	0.0196258	COG0331I	Malonyl CoA-acyl carrier protein transacylase;I;Lipid transport and metabolism ;
K43816_GM004256	surA	6	86.4581	2	47.5304	-0.849704	3	69.622	0	0	-6.14205	5	114.092	2	94.6885	-0.266368	-2.41937	0.019957	COG0760O	Parvulin-like peptidyl-prolyl isomerase;O;Posttranslational modification, protein turnover, chaperones ;
K43816_GM001299	-	1	40.3471	1	13.3085	-1.53091	1	32.9788	1	32.8316	-0.00626292	1	51.5253	0	0	-5.71494	-2.41737	0.0200786	-	hypothetical protein
K43816_GM003162	rluC	4	63.4026	2	22.8146	-1.43527	2	32.9788	1	26.2653	-0.317569	2	44.1645	0	0	-5.49712	-2.41665	0.0201224	COG0564J	Pseudouridylate synthase, 23S rRNA- or tRNA-specific;J;Translation, ribosomal structure and biogenesis ;
K43816_GM003017	-	4	107.592	3	66.5425	-0.685054	3	84.2792	0	0	-6.41412	3	69.9272	2	63.1256	-0.145438	-2.41487	0.0202315	COG3678O	Periplasmic protein refolding chaperone Spy/CpxP family;O;Posttranslational modification, protein turnover, chaperones ;
K43816_GM000977	gcvA	6	2320.92	6	558.957	-2.05193	4	2304.85	4	387.413	-2.56964	6	2870.7	5	473.442	-2.5976	-2.40639	0.0207577	COG0583K	DNA-binding transcriptional regulator, LysR family;K;Transcription ;
K43816_GM001238	-	2	59.56	2	26.617	-1.13281	2	47.6361	0	0	-5.60396	2	66.2468	2	47.3442	-0.476122	-2.4043	0.0208893	COG3170NW	Tfp pilus assembly protein FimV;NW;Cell motility ; Extracellular structures ;
K43816_GM003105	hflD	2	67.2452	3	53.234	-0.33153	2	131.915	0	0	-7.05436	2	66.2468	2	74.9617	0.175806	-2.40336	0.0209482	COG2915XT	Regulator of phage lambda lysogenization HflD, binds to CII and stimulates its degradation;XT;Mobilome: prophages, transposons; Signal transduction mechanisms ;
K43816_GM003947	PTS-Ula-EIIB, ulaB, sgaB	3	63.4026	4	79.851	0.328147	2	98.9365	0	0	-6.64294	4	125.133	3	67.071	-0.889832	-2.40154	0.0210636	COG3414G	Phosphotransferase system, galactitol-specific IIB component;G;Carbohydrate transport and metabolism ;
K43816_GM002538	PTS-Ula-EIIA, ulaC, sgaA	4	46.111	2	24.7158	-0.873409	3	58.629	0	0	-5.89794	2	47.8449	2	35.5082	-0.419989	-2.39711	0.0213466	COG1762GT	Phosphotransferase system mannitol/fructose-specific IIA domain (Ntr-type);GT;Carbohydrate transport and metabolism ; Signal transduction mechanisms ;
K43816_GM002961	lapB	1	23.0555	1	7.60486	-1.48314	1	21.9859	0	0	-4.52268	1	36.8038	1	15.7814	-1.17167	-2.3925	0.0216453	COG2956M	Lipopolysaccharide biosynthesis regulator YciM, contains six TPR domains and a predicted metal-binding C-terminal domain;M;Cell wall/membrane/envelope biogenesis ;
K43816_GM004218	mraW, rsmH	5	157.546	1	9.50607	-3.91561	3	98.9365	1	26.2653	-1.87394	4	73.6076	1	27.6175	-1.38243	-2.39066	0.021765	COG0275J	16S rRNA C1402 N4-methylase RsmH;J;Translation, ribosomal structure and biogenesis ;
K43816_GM001707	-	1	38.4258	1	20.9134	-0.84733	1	62.2933	1	26.2653	-1.21499	1	33.1234	0	0	-5.09269	-2.385	0.0221376	-	hypothetical protein
K43816_GM002647	LDH, ldh	4	73.0091	2	24.7158	-1.52505	2	73.2863	0	0	-6.21502	3	66.2468	2	102.579	0.623196	-2.37229	0.0229949	COG0039C	Malate/lactate dehydrogenase;C;Energy production and conversion ;
K43816_GM001638	-	1	7.68517	0	0	-3.11855	0	0	0	0	0	1	14.7215	0	0	-3.97467	-2.36441	0.0235411	-	hypothetical protein
K43816_GM001692	-	1	7.68517	0	0	-3.11855	0	0	0	0	0	1	14.7215	0	0	-3.97467	-2.36441	0.0235411	-	hypothetical protein
K43816_GM002382	rhaS	14	503.378	8	148.295	-1.75634	8	377.424	1	39.398	-3.22765	11	445.326	3	102.579	-2.10736	-2.36379	0.0235847	COG4977K	Transcriptional regulator GlxA family, contains an amidase domain and an AraC-type DNA-binding HTH domain;K;Transcription ;
K43816_GM002506	-	4	86.4581	2	30.4194	-1.47694	2	36.6431	1	26.2653	-0.46532	2	33.1234	0	0	-5.09269	-2.34498	0.0249351	COG1733K	DNA-binding transcriptional regulator, HxlR family;K;Transcription ;
K43816_GM003088	-	3	57.6387	1	45.6292	-0.330622	0	0	0	0	0	2	103.051	0	0	-6.70114	-2.34392	0.0250132	-	hypothetical protein
K43816_GM003596	phoH, phoL	4	689.744	2	119.777	-2.51581	3	611.941	2	196.99	-1.63032	3	588.861	3	78.907	-2.88398	-2.34337	0.0250539	COG1702T	Phosphate starvation-inducible protein PhoH, predicted ATPase;T;Signal transduction mechanisms ;
K43816_GM002453	-	11	247.847	8	106.468	-1.21135	9	267.495	1	32.8316	-2.98845	9	253.946	2	35.5082	-2.8039	-2.33457	0.0257115	COG0657I	Acetyl esterase/lipase;I;Lipid transport and metabolism ;
K43816_GM002267	purR	3	44.1897	3	49.4316	0.158333	4	62.2933	0	0	-5.98398	2	36.8038	1	15.7814	-1.17167	-2.33244	0.0258727	COG1609K	DNA-binding transcriptional regulator, LacI/PurR family;K;Transcription ;
K43816_GM001228	pdxJ	1	46.111	2	38.0243	-0.271691	1	62.2933	0	0	-5.98398	1	33.1234	1	19.7268	-0.719267	-2.32498	0.0264446	COG0854H	Pyridoxine 5'-phosphate synthase PdxJ;H;Coenzyme transport and metabolism ;
K43816_GM001040	-	2	51.8749	1	20.9134	-1.27077	2	32.9788	0	0	-5.08656	2	36.8038	1	23.6721	-0.615649	-2.32433	0.0264951	COG1846K	DNA-binding transcriptional regulator, MarR family;K;Transcription ;
K43816_GM002799	astE	4	94.1433	3	43.7279	-1.08893	3	87.9436	2	78.7959	-0.156575	3	51.5253	0	0	-5.71494	-2.32015	0.026821	COG2988E	Succinylglutamate desuccinylase;E;Amino acid transport and metabolism ;
K43816_GM002207	-	4	74.9304	3	60.8389	-0.296163	2	69.622	0	0	-6.14205	2	62.5664	1	43.3989	-0.517742	-2.31865	0.0269384	-	hypothetical protein
K43816_GM001177	smpB	9	359.281	4	136.887	-1.38563	8	410.403	1	26.2653	-3.91541	8	323.873	2	102.579	-1.64914	-2.31673	0.0270898	COG0691O	tmRNA-binding protein;O;Posttranslational modification, protein turnover, chaperones ;
K43816_GM000140	waaQ, rfaQ	11	355.439	4	77.9498	-2.17465	10	410.403	2	59.097	-2.77519	6	397.481	3	98.6338	-1.9998	-2.31655	0.0271043	COG0859M	ADP-heptose:LPS heptosyltransferase;M;Cell wall/membrane/envelope biogenesis ;
K43816_GM000536	pnp, PNPT1	10	397.707	6	161.603	-1.29397	7	502.011	1	26.2653	-4.20545	7	485.81	4	177.541	-1.4471	-2.31551	0.0271864	COG1185J	Polyribonucleotide nucleotidyltransferase (polynucleotide phosphorylase);J;Translation, ribosomal structure and biogenesis ;
K43816_GM000778	-	4	94.1433	3	91.2583	-0.044423	3	76.9506	0	0	-6.28449	3	103.051	1	67.071	-0.612173	-2.31369	0.0273306	-	hypothetical protein
K43816_GM001714	pagO	4	42.2684	1	13.3085	-1.59644	1	18.3216	0	0	-4.27214	2	33.1234	1	15.7814	-1.0239	-2.29749	0.0286473	COG0697GER	Permease of the drug/metabolite transporter (DMT) superfamily;GER;Carbohydrate transport and metabolism ; Amino acid transport and metabolism ; General function prediction only ;
K43816_GM001443	pta	6	122.963	2	28.5182	-2.07023	5	135.58	1	39.398	-1.75739	5	136.174	1	15.7814	-3.03107	-2.28623	0.0295947	COG0857R	BioD-like N-terminal domain of phosphotransacetylase;R;General function prediction only ;
K43816_GM000422	trkA, ktrA	18	622.498	2	81.7522	-2.91352	12	447.046	1	111.628	-1.99209	13	500.532	2	130.197	-1.93461	-2.28007	0.0301239	COG0569P	Trk K+ transport system, NAD-binding component;P;Inorganic ion transport and metabolism ;
K43816_GM000592	lsrC	2	69.1665	2	55.1352	-0.321876	2	62.2933	0	0	-5.98398	2	84.6487	2	59.1803	-0.509141	-2.27167	0.0308593	COG1172G	Ribose/xylose/arabinose/galactoside ABC-type transport system, permease component;G;Carbohydrate transport and metabolism ;
K43816_GM001933	dsbB	3	438.054	1	76.0486	-2.51056	1	403.075	1	45.9643	-3.10499	1	261.307	1	114.415	-1.18442	-2.26666	0.031305	COG1495O	Disulfide bond formation protein DsbB;O;Posttranslational modification, protein turnover, chaperones ;
K43816_GM002497	-	1	42.2684	1	13.3085	-1.59644	1	21.9859	0	0	-4.52268	1	25.7627	1	15.7814	-0.673357	-2.26416	0.0315292	-	hypothetical protein
K43816_GM002825	paaC	2	48.0323	3	36.1231	-0.401416	2	58.629	0	0	-5.89794	2	44.1645	2	31.5628	-0.471965	-2.25711	0.0321696	COG3396Q	1,2-phenylacetyl-CoA epoxidase, catalytic subunit;Q;Secondary metabolites biosynthesis, transport and catabolism ;
K43816_GM001682	gcvA	3	107.592	3	36.1231	-1.54853	2	58.629	2	65.6633	0.160878	2	40.4842	0	0	-5.37449	-2.25405	0.0324509	COG0583K	DNA-binding transcriptional regulator, LysR family;K;Transcription ;
K43816_GM003224	-	2	55.7175	1	41.8267	-0.405281	1	43.9718	0	0	-5.49095	1	29.443	1	15.7814	-0.859248	-2.25183	0.0326566	-	hypothetical protein
K43816_GM002969	topA	2	21.1342	1	9.50607	-1.07505	2	62.2933	0	0	-5.98398	1	22.0823	1	27.6175	0.310111	-2.24964	0.0328598	COG0551L	ssDNA-binding Zn-finger and Zn-ribbon domains of topoisomerase 1;L;Replication, recombination and repair ;
K43816_GM002697	-	2	38.4258	1	7.60486	-2.19592	0	0	0	0	0	1	22.0823	0	0	-4.52871	-2.24154	0.0336228	-	hypothetical protein
K43816_GM003698	gcvA	3	67.2452	2	53.234	-0.33153	2	47.6361	0	0	-5.60396	2	95.6898	2	55.2349	-0.781898	-2.23913	0.0338534	COG0583K	DNA-binding transcriptional regulator, LysR family;K;Transcription ;
K43816_GM002397	catC	2	28.8194	1	7.60486	-1.79303	2	29.3145	0	0	-4.92194	0	0	0	0	0	-2.23832	0.0339307	COG4829Q	Muconolactone delta-isomerase;Q;Secondary metabolites biosynthesis, transport and catabolism ;
K43816_GM002454	PTS-Cel-EIIB, celA, chbB	2	17.2916	1	7.60486	-1.08796	2	47.6361	0	0	-5.60396	0	0	0	0	0	-2.23064	0.0346742	COG1440G	Phosphotransferase system cellobiose-specific component IIB;G;Carbohydrate transport and metabolism ;
K43816_GM000307	gntR	10	318.934	5	98.8632	-1.67975	10	414.068	2	72.2296	-2.50285	9	360.677	3	63.1256	-2.49573	-2.22611	0.0351191	COG1609K	DNA-binding transcriptional regulator, LacI/PurR family;K;Transcription ;
K43816_GM004950	hslV, clpQ	8	336.226	7	123.579	-1.43666	7	326.124	1	26.2653	-3.5847	7	312.832	3	98.6338	-1.65529	-2.22555	0.0351747	COG5405O	ATP-dependent protease HslVU (ClpYQ), peptidase subunit;O;Posttranslational modification, protein turnover, chaperones ;
K43816_GM000860	fimI	4	78.7729	4	87.4559	0.149058	3	76.9506	0	0	-6.28449	4	132.494	3	90.7431	-0.541099	-2.22551	0.0351783	COG3539N	Pilin (type 1 fimbria component protein);N;Cell motility ;
K43816_GM000767	ubiI	1	21.1342	1	11.4073	-0.83509	1	29.3145	0	0	-4.92194	2	73.6076	1	39.4535	-0.883057	-2.21336	0.0363974	COG0654HC	2-polyprenyl-6-methoxyphenol hydroxylase and related FAD-dependent oxidoreductases;HC;Coenzyme transport and metabolism ; Energy production and conversion ;
K43816_GM000350	E2.7.1.71, aroK, aroL	4	44.1897	1	15.2097	-1.47914	2	54.9647	0	0	-5.80645	1	14.7215	1	23.6721	0.650141	-2.21181	0.0365553	COG0703E	Shikimate kinase;E;Amino acid transport and metabolism ;
K43816_GM001772	-	2	26.8981	1	7.60486	-1.69694	1	29.3145	0	0	-4.92194	0	0	0	0	0	-2.20629	0.0371231	-	hypothetical protein
K43816_GM002190	-	10	257.453	8	123.579	-1.05284	8	230.852	1	39.398	-2.52085	8	264.987	2	31.5628	-3.03006	-2.20125	0.0376484	COG1075I	Triacylglycerol esterase/lipase EstA, alpha/beta hydrolase fold;I;Lipid transport and metabolism ;
K43816_GM002945	sapA	8	384.258	1	76.0486	-2.32199	6	450.711	1	118.194	-1.92209	8	544.696	2	106.525	-2.34343	-2.19584	0.0382194	COG4166E	ABC-type oligopeptide transport system, periplasmic component;E;Amino acid transport and metabolism ;
K43816_GM001905	-	2	32.662	3	43.7279	0.410057	4	91.6079	0	0	-6.53306	1	22.0823	1	15.7814	-0.459921	-2.19431	0.0383817	-	hypothetical protein
K43816_GM004609	ulaR	8	4203.79	8	1022.85	-2.03802	6	3869.52	4	748.562	-2.36841	8	4364.93	5	970.557	-2.16792	-2.19145	0.0386873	COG1349KG	DNA-binding transcriptional regulator of sugar metabolism, DeoR/GlpR family;KG;Transcription ; Carbohydrate transport and metabolism ;
K43816_GM001817	vsr	2	61.4813	3	34.2219	-0.826954	1	25.6502	0	0	-4.73607	2	40.4842	1	19.7268	-1.00107	-2.18803	0.0390554	COG3727L	G:T-mismatch repair DNA endonuclease, very short patch repair protein;L;Replication, recombination and repair ;
K43816_GM002845	uspF	2	23.0555	1	13.3085	-0.749494	1	18.3216	0	0	-4.27214	3	58.8861	1	19.7268	-1.53073	-2.18412	0.0394802	COG0589T	Nucleotide-binding universal stress protein, UspA family;T;Signal transduction mechanisms ;
K43816_GM002156	-	17	390.022	8	136.887	-1.50376	13	450.711	1	39.398	-3.48304	14	419.563	5	142.033	-1.55598	-2.18093	0.0398298	COG2814G	Predicted arabinose efflux permease, MFS family;G;Carbohydrate transport and metabolism ;
K43816_GM003056	-	2	48.0323	1	60.8389	0.334782	2	36.6431	0	0	-5.23432	3	99.3702	1	31.5628	-1.62403	-2.17452	0.0405391	COG2329H	Heme-degrading monooxygenase HmoA and related ABM domain proteins;H;Coenzyme transport and metabolism ;
K43816_GM000480	sspA, mglA	10	4320.98	7	1136.93	-1.92529	8	4400.84	4	787.959	-2.48008	9	4894.9	6	1132.32	-2.11102	-2.17213	0.0408066	COG0625O	Glutathione S-transferase;O;Posttranslational modification, protein turnover, chaperones ;
K43816_GM000454	-	34	11270.3	23	2484.89	-2.18082	28	11330.1	13	2245.68	-2.33441	28	10662.1	14	2690.73	-1.98602	-2.16708	0.0413764	COG3164S	Uncharacterized conserved protein YhdP, contains DUF3971 and AsmA2 domains;S;Function unknown ;
K43816_GM003895	lon	9	524.513	7	148.295	-1.81556	7	666.905	2	85.3623	-2.95117	3	563.098	4	169.65	-1.7249	-2.16388	0.0417416	COG0466O	ATP-dependent Lon protease, bacterial type;O;Posttranslational modification, protein turnover, chaperones ;
K43816_GM003851	acrB, mexB, adeJ, smeE, mtrD, cmeB	32	1915.53	19	576.068	-1.73168	26	2110.65	6	269.219	-2.96616	29	2498.98	13	737.781	-1.7587	-2.15218	0.0430979	COG0841V	Multidrug efflux pump subunit AcrB;V;Defense mechanisms ;
K43816_GM002872	bdcA	2	40.3471	1	13.3085	-1.53091	2	29.3145	0	0	-4.92194	0	0	0	0	0	-2.15095	0.0432426	COG1028IQR	NAD(P)-dependent dehydrogenase, short-chain alcohol dehydrogenase family;IQR;Lipid transport and metabolism ; Secondary metabolites biosynthesis, transport and catabolism ; General function prediction only ;
K43816_GM002630	-	2	61.4813	2	79.851	0.371841	2	47.6361	0	0	-5.60396	2	110.411	1	47.3442	-1.20448	-2.14553	0.0438852	-	hypothetical protein
K43816_GM003062	umuD	3	99.9072	3	68.4437	-0.539112	2	47.6361	0	0	-5.60396	3	92.0095	3	74.9617	-0.292106	-2.14506	0.0439418	COG1974KT	SOS-response transcriptional repressor LexA (RecA-mediated autopeptidase);KT;Transcription ; Signal transduction mechanisms ;
K43816_GM002534	-	5	111.435	2	34.2219	-1.67455	3	69.622	2	78.7959	0.176198	1	29.443	0	0	-4.92804	-2.14213	0.0442927	COG1670JO	Protein N-acetyltransferase, RimJ/RimL family;JO;Translation, ribosomal structure and biogenesis ; Posttranslational modification, protein turnover, chaperones ;
K43816_GM002096	-	4	40.3471	3	43.7279	0.113389	4	73.2863	0	0	-6.21502	1	29.443	1	23.6721	-0.303231	-2.13496	0.0451626	COG2223P	Nitrate/nitrite transporter NarK;P;Inorganic ion transport and metabolism ;
K43816_GM004141	-	1	46.111	1	68.4437	0.559781	1	47.6361	0	0	-5.60396	1	51.5253	1	19.7268	-1.34152	-2.12856	0.0459496	-	hypothetical protein
K43816_GM003971	proC	3	119.12	2	28.5182	-2.0248	4	179.551	1	26.2653	-2.72727	3	172.978	2	55.2349	-1.62936	-2.12715	0.0461259	COG0345E	Pyrroline-5-carboxylate reductase;E;Amino acid transport and metabolism ;
K43816_GM001288	-	9	3070.22	7	1081.79	-1.50406	8	3693.63	2	590.97	-2.64183	7	3864.4	3	852.196	-2.17967	-2.10852	0.0484932	-	hypothetical protein
K43816_GM002005	-	3	44.1897	2	24.7158	-0.81334	3	47.6361	0	0	-5.60396	2	40.4842	1	43.3989	0.0979623	-2.10644	0.0487632	-	hypothetical protein
K43816_GM003195	-	4	194.05	3	62.7401	-1.61357	1	131.915	1	45.9643	-1.50087	3	150.896	1	15.7814	-3.17814	-2.09753	0.0499374	-	hypothetical protein
K43816_GM001291	trbJ	6	97.9859	6	68.4437	-0.511378	1	21.9859	0	0	-4.52268	3	84.6487	2	35.5082	-1.23021	-2.08809	0.0512065	COG5314X	Conjugal transfer/entry exclusion protein;X;Mobilome: prophages, transposons;
K43816_GM004621	hflK	16	1319.93	9	311.799	-2.07824	12	1476.72	3	256.087	-2.52304	12	1284.45	6	422.153	-1.60303	-2.0681	0.0539825	COG0330O	Regulator of protease activity HflC, stomatin/prohibitin superfamily;O;Posttranslational modification, protein turnover, chaperones ;
K43816_GM000512	ispB	1	15.3703	1	7.60486	-0.92786	1	21.9859	0	0	-4.52268	1	40.4842	1	23.6721	-0.749679	-2.06674	0.0541766	COG0142H	Geranylgeranyl pyrophosphate synthase;H;Coenzyme transport and metabolism ;
K43816_GM003902	yajG	4	209.421	3	51.3328	-2.00749	3	311.467	2	78.7959	-1.96932	3	169.297	2	35.5082	-2.22177	-2.06619	0.0542548	COG3056S	Uncharacterized lipoprotein YajG;S;Function unknown ;
K43816_GM002695	-	4	708.957	3	152.097	-2.21328	3	758.513	2	196.99	-1.93965	2	706.633	1	173.596	-2.01898	-2.05731	0.055534	COG2135O	Putative SOS response-associated peptidase YedK;O;Posttranslational modification, protein turnover, chaperones ;
K43816_GM002493	K07090	11	1108.59	9	334.614	-1.72515	9	1139.6	4	210.123	-2.43364	8	1115.15	5	276.175	-2.00967	-2.05615	0.0557017	COG0730S	Uncharacterized membrane protein YfcA;S;Function unknown ;
K43816_GM001807	-	7	6082.81	6	1676.87	-1.85834	6	6386.9	3	1346.1	-2.24549	4	6282.41	5	1515.02	-2.05126	-2.0517	0.0563542	-	hypothetical protein
K43816_GM004260	apaH	10	251.689	2	68.4437	-1.86345	8	245.509	1	26.2653	-3.1765	9	213.462	5	98.6338	-1.10601	-2.04865	0.0568035	COG0639T	Diadenosine tetraphosphatase ApaH/serine/threonine protein phosphatase, PP2A family;T;Signal transduction mechanisms ;
K43816_GM001919	K09917	1	32.662	1	26.617	-0.285562	1	32.9788	1	26.2653	-0.317569	2	44.1645	0	0	-5.49712	-2.03342	0.0590984	COG3140S	Uncharacterized conserved protein YoaH, UPF0181 family;S;Function unknown ;
K43816_GM002191	-	14	332.383	8	115.974	-1.51099	12	318.795	2	52.5306	-2.57871	12	415.883	3	102.579	-2.00891	-2.03287	0.059182	-	hypothetical protein
K43816_GM000936	pduQ	3	36.5045	2	17.1109	-1.0502	1	29.3145	0	0	-4.92194	1	25.7627	1	23.6721	-0.11734	-2.02983	0.0596501	COG1454C	Alcohol dehydrogenase, class IV;C;Energy production and conversion ;
K43816_GM002517	ABC.PA.A	9	245.925	5	77.9498	-1.64507	7	271.159	2	65.6633	-2.02949	7	191.38	1	35.5082	-2.39767	-2.02407	0.0605434	COG1126E	ABC-type polar amino acid transport system, ATPase component;E;Amino acid transport and metabolism ;
K43816_GM001870	znuC	7	211.342	2	72.2462	-1.53557	4	153.901	1	45.9643	-1.72171	3	143.535	1	19.7268	-2.80185	-2.01971	0.0612282	COG1121P	ABC-type Mn2+/Zn2+ transport system, ATPase component;P;Inorganic ion transport and metabolism ;
K43816_GM002631	tam	7	97.9859	4	85.5547	-0.193611	4	80.6149	0	0	-6.35076	4	103.051	3	145.978	0.498315	-2.01535	0.0619183	COG4106C	Trans-aconitate methyltransferase;C;Energy production and conversion ;
K43816_GM001461	nuoK	6	169.074	3	45.6292	-1.86686	4	117.258	1	45.9643	-1.3323	5	231.864	2	31.5628	-2.83819	-2.01245	0.0623817	COG0713C	NADH:ubiquinone oxidoreductase subunit 11 or 4L (chain K);C;Energy production and conversion ;
K43816_GM004461	-	2	48.0323	2	47.5304	-0.0148442	2	62.2933	1	39.398	-0.647771	1	40.4842	0	0	-5.37449	-2.01237	0.0623946	-	hypothetical protein
K43816_GM003179	-	2	286.272	1	85.5547	-1.73074	1	249.173	1	98.4949	-1.33023	1	316.513	1	39.4535	-2.97248	-2.01115	0.0625902	-	hypothetical protein
K43816_GM001616	phoP	4	55.7175	4	66.5425	0.252003	2	65.9577	0	0	-6.06518	3	73.6076	3	63.1256	-0.218421	-2.01053	0.0626893	COG0745TK	DNA-binding response regulator, OmpR family, contains REC and winged-helix (wHTH) domain;TK;Signal transduction mechanisms ; Transcription ;
K43816_GM000573	-	3	48.0323	5	85.5547	0.819879	2	29.3145	0	0	-4.92194	3	62.5664	1	15.7814	-1.9214	-2.00782	0.0631265	COG1422S	Uncharacterized archaeal membrane protein, DUF106 family, distantly related to YidC/Oxa1;S;Function unknown ;
K43816_GM003073	K09712	2	36.5045	2	20.9134	-0.775254	2	43.9718	0	0	-5.49095	1	29.443	1	35.5082	0.262107	-2.00136	0.0641773	COG3042R	Putative hemolysin;R;General function prediction only ;
K43816_GM002537	-	7	315.092	6	119.777	-1.388	6	307.802	1	52.5306	-2.52825	6	287.07	2	67.071	-2.08131	-1.99919	0.0645354	COG1609K	DNA-binding transcriptional regulator, LacI/PurR family;K;Transcription ;
K43816_GM002139	ssuD	4	96.0646	5	64.6413	-0.564341	2	54.9647	0	0	-5.80645	1	33.1234	2	43.3989	0.379761	-1.99701	0.0648947	COG2141HR	Flavin-dependent oxidoreductase, luciferase family (includes alkanesulfonate monooxygenase SsuD and methylene tetrahydromethanopterin reductase);HR;Coenzyme transport and metabolism ; General function prediction only ;
K43816_GM002122	aroE	5	76.8517	6	85.5547	0.152884	2	54.9647	0	0	-5.80645	3	69.9272	2	55.2349	-0.334872	-1.99614	0.0650377	COG0169E	Shikimate 5-dehydrogenase;E;Amino acid transport and metabolism ;
K43816_GM001663	-	3	97.9859	3	79.851	-0.291957	3	102.601	0	0	-6.69489	3	73.6076	3	149.923	1.01642	-1.99014	0.0660388	COG0640K	DNA-binding transcriptional regulator, ArsR family;K;Transcription ;
K43816_GM003517	ymgA	3	36.5045	2	28.5182	-0.345459	2	47.6361	0	0	-5.60396	0	0	0	0	0	-1.98314	0.0672228	-	hypothetical protein
K43816_GM001954	-	1	42.2684	1	30.4194	-0.461657	1	29.3145	0	0	-4.92194	1	40.4842	1	27.6175	-0.535665	-1.97309	0.0689527	-	hypothetical protein
K43816_GM002456	ydjE	11	303.564	8	169.208	-0.839446	9	337.117	1	26.2653	-3.63238	7	309.152	4	114.415	-1.42614	-1.96599	0.0701957	COG2807P	Cyanate permease;P;Inorganic ion transport and metabolism ;
K43816_GM000474	hhoB, degS	2	55.7175	2	51.3328	-0.116077	2	47.6361	0	0	-5.60396	1	62.5664	1	55.2349	-0.176799	-1.96561	0.0702628	COG0265O	Periplasmic serine protease, S1-C subfamily, contain C-terminal PDZ domain;O;Posttranslational modification, protein turnover, chaperones ;
K43816_GM001890	pphA	8	380.416	5	161.603	-1.23001	5	428.725	1	45.9643	-3.19378	6	404.842	4	145.978	-1.46532	-1.96303	0.070719	COG0639T	Diadenosine tetraphosphatase ApaH/serine/threonine protein phosphatase, PP2A family;T;Signal transduction mechanisms ;
K43816_GM004122	glnD	22	849.211	11	192.023	-2.13905	17	718.206	7	269.219	-1.41227	17	879.611	6	173.596	-2.33449	-1.96194	0.070914	COG2844OT	UTP:GlnB (protein PII) uridylyltransferase;OT;Posttranslational modification, protein turnover, chaperones ; Signal transduction mechanisms ;
K43816_GM005003	dsbA	10	380.416	2	100.764	-1.90613	3	311.467	2	59.097	-2.37834	6	276.028	2	90.7431	-1.59436	-1.95961	0.0713289	COG1651O	Protein-disulfide isomerase;O;Posttranslational modification, protein turnover, chaperones ;
K43816_GM003410	-	2	30.7407	1	11.4073	-1.35514	1	21.9859	0	0	-4.52268	0	0	0	0	0	-1.95927	0.0713892	-	hypothetical protein
K43816_GM003881	glnK	3	71.0878	3	72.2462	0.0229983	1	40.3075	0	0	-5.36833	2	51.5253	1	35.5082	-0.524793	-1.95671	0.0718493	COG0347TE	Nitrogen regulatory protein PII;TE;Signal transduction mechanisms ; Amino acid transport and metabolism ;
K43816_GM000164	yibL	1	23.0555	1	11.4073	-0.955179	1	36.6431	0	0	-5.23432	1	18.4019	1	23.6721	0.346684	-1.9476	0.0735024	-	hypothetical protein
K43816_GM003413	-	2	26.8981	2	38.0243	0.484207	2	32.9788	0	0	-5.08656	1	47.8449	1	19.7268	-1.23671	-1.94636	0.073731	-	hypothetical protein
K43816_GM003532	E2.5.1.54, aroF, aroG, aroH	4	1248.84	4	292.787	-2.0889	2	1135.94	2	249.521	-2.18215	2	953.218	4	327.464	-1.53858	-1.93655	0.0755517	COG0722E	3-deoxy-D-arabino-heptulosonate 7-phosphate (DAHP) synthase;E;Amino acid transport and metabolism ;
K43816_GM002561	-	6	286.272	2	74.1474	-1.93462	3	296.809	2	59.097	-2.30903	4	316.513	2	106.525	-1.56215	-1.93527	0.0757916	COG2271G	Sugar phosphate permease;G;Carbohydrate transport and metabolism ;
K43816_GM004249	citX	4	99.9072	4	96.9619	-0.0427351	3	58.629	0	0	-5.89794	2	73.6076	2	82.8524	0.16853	-1.92405	0.0779232	COG3697HI	Phosphoribosyl-dephospho-CoA transferase (holo-ACP synthetase);HI;Coenzyme transport and metabolism ; Lipid transport and metabolism ;
K43816_GM002671	-	2	28.8194	1	7.60486	-1.79303	0	0	0	0	0	1	14.7215	0	0	-3.97467	-1.92256	0.078209	COG0607P	Rhodanese-related sulfurtransferase;P;Inorganic ion transport and metabolism ;
K43816_GM002573	-	10	1004.84	10	294.688	-1.76625	10	952.722	2	164.158	-2.52972	8	776.56	5	280.12	-1.46777	-1.92124	0.0784639	COG1231E	Monoamine oxidase;E;Amino acid transport and metabolism ;
K43816_GM002044	tdk, TK	6	856.896	6	304.194	-1.49107	5	883.1	2	105.061	-3.05931	4	824.405	4	359.027	-1.197	-1.91579	0.079523	COG1435F	Thymidine kinase;F;Nucleotide transport and metabolism ;
K43816_GM003718	-	9	8651.58	10	2273.85	-1.92736	9	8915.28	7	2672.5	-1.73771	9	9878.14	8	2363.27	-2.06299	-1.90935	0.0807894	COG1167KE	DNA-binding transcriptional regulator, MocR family, contains an aminotransferase domain;KE;Transcription ; Amino acid transport and metabolism ;
K43816_GM001621	dcd	5	113.356	3	28.5182	-1.95386	4	84.2792	1	32.8316	-1.33382	5	132.494	1	23.6721	-2.43582	-1.90783	0.0810912	COG0717F	Deoxycytidine triphosphate deaminase;F;Nucleotide transport and metabolism ;
K43816_GM002443	ABC.PA.S	3	157.546	2	60.8389	-1.35831	3	190.544	1	32.8316	-2.50123	4	217.142	2	59.1803	-1.85791	-1.90582	0.0814917	COG0834ET	ABC-type amino acid transport/signal transduction system, periplasmic component/domain;ET;Amino acid transport and metabolism ; Signal transduction mechanisms ;
K43816_GM003199	-	2	51.8749	2	28.5182	-0.840976	1	25.6502	0	0	-4.73607	2	73.6076	2	67.071	-0.132282	-1.90311	0.0820328	-	hypothetical protein
K43816_GM001200	raiA	3	126.805	3	43.7279	-1.5147	3	106.265	1	32.8316	-1.66474	3	95.6898	1	15.7814	-2.5265	-1.90198	0.08226	COG1544J	Ribosome-associated translation inhibitor RaiA;J;Translation, ribosomal structure and biogenesis ;
K43816_GM001787	-	1	30.7407	1	20.9134	-0.534521	1	25.6502	0	0	-4.73607	1	47.8449	1	35.5082	-0.419989	-1.89686	0.0832928	-	hypothetical protein
K43816_GM002256	-	3	111.435	3	57.0364	-0.954059	3	120.922	1	26.2653	-2.16082	3	121.453	1	19.7268	-2.56266	-1.89251	0.0841789	COG0583K	DNA-binding transcriptional regulator, LysR family;K;Transcription ;
K43816_GM000652	tolC	19	2280.57	14	697.746	-1.70719	16	2550.36	8	801.092	-1.66943	17	3065.76	8	627.311	-2.28716	-1.88793	0.0851216	COG1538M	Outer membrane protein TolC;M;Cell wall/membrane/envelope biogenesis ;
K43816_GM001421	-	1	19.2129	1	11.4073	-0.70409	0	0	0	0	0	1	29.443	0	0	-4.92804	-1.87738	0.0873225	COG0136E	Aspartate-semialdehyde dehydrogenase;E;Amino acid transport and metabolism ;
K43816_GM001505	mgtE	1	19.2129	1	11.4073	-0.70409	1	29.3145	0	0	-4.92194	0	0	0	0	0	-1.87534	0.0877522	COG2239P	Mg/Co/Ni transporter MgtE (contains CBS domain);P;Inorganic ion transport and metabolism ;
K43816_GM002341	ABC.SP.P1	14	276.666	4	93.1595	-1.56017	6	238.18	1	45.9643	-2.34846	8	312.832	4	94.6885	-1.71358	-1.87407	0.0880216	COG1176E	ABC-type spermidine/putrescine transport system, permease component I;E;Amino acid transport and metabolism ;
K43816_GM002401	benC-xylZ	12	320.856	7	104.567	-1.60826	9	359.103	2	52.5306	-2.74997	6	246.585	3	102.579	-1.25719	-1.87181	0.0885027	COG1018C	Ferredoxin-NADP reductase;C;Energy production and conversion ;
K43816_GM002666	urtD	5	126.805	3	41.8267	-1.57736	4	161.23	1	45.9643	-1.7884	3	95.6898	1	19.7268	-2.22187	-1.86255	0.090494	COG4674R	ABC-type uncharacterized transport system, ATPase component;R;General function prediction only ;
K43816_GM002569	cydA	31	2991.45	17	950.607	-1.65289	20	3165.97	9	676.332	-2.22517	22	3301.3	14	1010.01	-1.70767	-1.86191	0.0906319	COG1271C	Cytochrome bd-type quinol oxidase, subunit 1;C;Energy production and conversion ;
K43816_GM002549	ahlD, aiiA, attM, blcC	6	599.443	4	171.109	-1.8027	5	542.319	1	144.459	-1.90118	3	610.943	2	165.705	-1.8761	-1.86	0.0910485	COG0491R	Glyoxylase or a related metal-dependent hydrolase, beta-lactamase superfamily II;R;General function prediction only ;
K43816_GM002882	-	1	15.3703	2	19.0121	0.289792	1	21.9859	0	0	-4.52268	2	51.5253	1	19.7268	-1.34152	-1.85813	0.091455	-	hypothetical protein
K43816_GM002340	ABC.SP.A	5	124.884	3	38.0243	-1.68965	3	84.2792	1	39.398	-1.07791	4	143.535	1	19.7268	-2.80185	-1.85647	0.0918195	COG3842E	ABC-type Fe3+/spermidine/putrescine transport systems, ATPase components;E;Amino acid transport and metabolism ;
K43816_GM001029	ftsB	1	17.2916	1	9.50607	-0.79996	0	0	0	0	0	1	25.7627	0	0	-4.74215	-1.84737	0.0938345	COG2919D	Cell division protein FtsB;D;Cell cycle control, cell division, chromosome partitioning ;
K43816_GM001713	-	4	55.7175	3	49.4316	-0.169465	3	54.9647	0	0	-5.80645	1	22.0823	1	31.5628	0.49644	-1.82649	0.0985912	-	hypothetical protein
K43816_GM001314	ARSC1, arsC	2	48.0323	2	47.5304	-0.0148442	1	18.3216	0	0	-4.27214	2	55.2057	1	23.6721	-1.18783	-1.82494	0.0989519	COG1393P	Arsenate reductase and related proteins, glutaredoxin family;P;Inorganic ion transport and metabolism ;
K43816_GM002062	pfkB	4	74.9304	6	76.0486	0.0210916	2	40.3075	0	0	-5.36833	2	51.5253	3	47.3442	-0.119669	-1.8223	0.099568	COG1105G	Fructose-1-phosphate kinase or kinase (PfkB);G;Carbohydrate transport and metabolism ;
K43816_GM001460	nuoJ	4	59.56	3	45.6292	-0.377134	2	29.3145	0	0	-4.92194	2	44.1645	2	39.4535	-0.158925	-1.81933	0.100266	COG0839C	NADH:ubiquinone oxidoreductase subunit 6 (chain J);C;Energy production and conversion ;
K43816_GM002918	-	2	38.4258	1	26.617	-0.513584	0	0	0	0	0	1	29.443	0	0	-4.92804	-1.81387	0.101557	-	hypothetical protein
K43816_GM004845	fre, ubiB	6	220.949	3	60.8389	-1.84364	6	216.195	1	65.6633	-1.70402	7	220.823	3	59.1803	-1.88204	-1.8099	0.102506	COG0543HC	NAD(P)H-flavin reductase;HC;Coenzyme transport and metabolism ; Energy production and conversion ;
K43816_GM002048	oppB	9	343.911	6	176.813	-0.955864	8	370.096	1	52.5306	-2.79335	5	253.946	3	78.907	-1.6738	-1.80767	0.103041	COG0601EP	ABC-type dipeptide/oligopeptide/nickel transport system, permease component;EP;Amino acid transport and metabolism ; Inorganic ion transport and metabolism ;
K43816_GM002519	allC	3	78.7729	3	58.9377	-0.412437	2	54.9647	1	32.8316	-0.726144	1	18.4019	0	0	-4.27813	-1.80557	0.103549	COG0624E	Acetylornithine deacetylase/Succinyl-diaminopimelate desuccinylase or related deacylase;E;Amino acid transport and metabolism ;
K43816_GM003929	thiL	6	159.467	1	30.4194	-2.35255	4	142.908	1	91.9286	-0.630955	4	150.896	1	27.6175	-2.40811	-1.79721	0.105585	COG0611H	Thiamine monophosphate kinase;H;Coenzyme transport and metabolism ;
K43816_GM001280	-	1	13.449	1	20.9134	0.600837	1	40.3075	0	0	-5.36833	1	36.8038	1	23.6721	-0.615649	-1.79438	0.10628	-	hypothetical protein
K43816_GM001876	G6PD, zwf	15	4591.89	8	1482.95	-1.62996	13	4400.84	6	1188.51	-1.88775	10	4269.24	5	1175.71	-1.85955	-1.79242	0.106765	COG0364G	Glucose-6-phosphate 1-dehydrogenase;G;Carbohydrate transport and metabolism ;
K43816_GM002330	-	4	1171.99	2	490.513	-1.25489	3	1363.13	1	223.255	-2.60476	2	1372.78	1	481.333	-1.51005	-1.7899	0.10739	COG3257S	Uncharacterized protein, possibly involved in glyoxylate utilization;S;Function unknown ;
K43816_GM002502	-	4	119.12	3	45.6292	-1.36517	3	109.929	1	26.2653	-2.0245	4	158.256	2	39.4535	-1.97701	-1.7889	0.107639	COG4405S	Uncharacterized protein YhfF;S;Function unknown ;
K43816_GM000281	ftsX	10	518.749	9	176.813	-1.54745	10	483.69	2	91.9286	-2.38287	8	500.532	4	185.432	-1.42769	-1.786	0.108362	COG2177D	Cell division protein FtsX;D;Cell cycle control, cell division, chromosome partitioning ;
K43816_GM003246	PTS-Fru2-EIIB	2	44.1897	2	36.1231	-0.283678	1	25.6502	0	0	-4.73607	1	29.443	1	23.6721	-0.303231	-1.77433	0.111318	COG1445G	Phosphotransferase system fructose-specific component IIB;G;Carbohydrate transport and metabolism ;
K43816_GM002932	dsdC	3	48.0323	2	22.8146	-1.04189	0	0	0	0	0	1	18.4019	0	0	-4.27813	-1.77334	0.111572	COG0583K	DNA-binding transcriptional regulator, LysR family;K;Transcription ;
K43816_GM004180	acnB	3	38.4258	2	51.3328	0.408574	2	58.629	0	0	-5.89794	2	66.2468	2	74.9617	0.175806	-1.77119	0.112124	COG1049C	Aconitase B;C;Energy production and conversion ;
K43816_GM002838	ldhA	10	309.328	8	119.777	-1.36145	10	351.774	1	59.097	-2.55338	9	323.873	4	122.306	-1.39764	-1.77082	0.112218	COG1052CHR	Lactate dehydrogenase or related 2-hydroxyacid dehydrogenase;CHR;Energy production and conversion ; Coenzyme transport and metabolism ; General function prediction only ;
K43816_GM001872	mepM	13	1137.4	10	313.7	-1.85496	10	1139.6	3	210.123	-2.43364	12	990.022	8	489.224	-1.01548	-1.76803	0.112939	COG3061S	Cell envelope opacity-associated protein A (function unknown);S;Function unknown ;
K43816_GM002559	-	1	26.8981	1	11.4073	-1.16898	2	29.3145	1	26.2653	-0.152942	1	14.7215	0	0	-3.97467	-1.76553	0.113587	COG2320R	GrpB domain, predicted nucleotidyltransferase, UPF0157 family;R;General function prediction only ;
K43816_GM002955	-	1	32.662	1	32.3206	-0.0147024	1	40.3075	0	0	-5.36833	1	36.8038	1	39.4535	0.0977345	-1.76177	0.114569	-	hypothetical protein
K43816_GM000338	envZ	15	1540.88	11	446.785	-1.78381	14	1381.45	6	407.112	-1.76019	14	1475.83	10	449.77	-1.71204	-1.75201	0.117144	COG2205T	K+-sensing histidine kinase KdpD;T;Signal transduction mechanisms ;
K43816_GM002372	ABC.PA.P	8	213.263	3	60.8389	-1.7928	5	146.573	1	39.398	-1.86907	8	228.183	3	74.9617	-1.59316	-1.75168	0.117234	COG0765E	ABC-type amino acid transport system, permease component;E;Amino acid transport and metabolism ;
K43816_GM002424	ME2, sfcA, maeA	12	482.244	7	214.837	-1.16281	10	545.983	2	85.3623	-2.66302	9	614.623	5	228.83	-1.42148	-1.7491	0.117921	COG0281C	Malic enzyme;C;Energy production and conversion ;
K43816_GM002780	manA, MPI	5	49.9536	3	45.6292	-0.127951	2	47.6361	1	26.2653	-0.83496	1	18.4019	0	0	-4.27813	-1.74701	0.118482	COG1482G	Mannose-6-phosphate isomerase, class I;G;Carbohydrate transport and metabolism ;
K43816_GM001584	-	5	71.0878	4	62.7401	-0.177554	1	14.6573	0	0	-3.96876	3	51.5253	1	23.6721	-1.09013	-1.74548	0.118894	COG0583K	DNA-binding transcriptional regulator, LysR family;K;Transcription ;
K43816_GM002206	-	2	36.5045	0	0	-5.22899	0	0	0	0	0	0	0	0	0	0	-1.743	0.119564	-	hypothetical protein
K43816_GM002151	ABC.PA.S	4	96.0646	3	45.6292	-1.05771	3	128.251	1	39.398	-1.67782	4	114.092	1	19.7268	-2.47322	-1.73625	0.121402	COG0834ET	ABC-type amino acid transport/signal transduction system, periplasmic component/domain;ET;Amino acid transport and metabolism ; Signal transduction mechanisms ;
K43816_GM002363	-	7	130.648	5	79.851	-0.703346	5	153.901	1	39.398	-1.93899	4	121.453	1	19.7268	-2.56266	-1.735	0.121745	-	hypothetical protein
K43816_GM004606	-	2	36.5045	2	45.6292	0.314167	1	18.3216	0	0	-4.27214	2	47.8449	1	19.7268	-1.23671	-1.73156	0.122691	-	hypothetical protein
K43816_GM002535	-	9	1202.73	7	494.316	-1.28109	6	1304.5	3	315.184	-2.04576	5	1225.57	4	335.355	-1.86657	-1.73114	0.122807	COG2223P	Nitrate/nitrite transporter NarK;P;Inorganic ion transport and metabolism ;
K43816_GM002342	ABC.SP.P	6	345.832	5	104.567	-1.71608	3	282.152	2	91.9286	-1.60738	5	404.842	3	110.47	-1.86426	-1.72924	0.123333	COG1177E	ABC-type spermidine/putrescine transport system, permease component II;E;Amino acid transport and metabolism ;
K43816_GM001950	-	1	23.0555	1	17.1109	-0.409506	1	21.9859	0	0	-4.52268	2	33.1234	1	27.6175	-0.253866	-1.72868	0.123488	-	hypothetical protein
K43816_GM002388	narI, narV	5	130.648	4	77.9498	-0.737676	4	131.915	1	39.398	-1.71815	4	161.937	1	23.6721	-2.72336	-1.7264	0.124124	COG2181CP	Nitrate reductase gamma subunit;CP;Energy production and conversion ; Inorganic ion transport and metabolism ;
K43816_GM004893	E2.7.7.24, rfbA, rffH	12	470.716	8	176.813	-1.40756	10	516.668	3	144.459	-1.83141	9	529.975	5	138.087	-1.93265	-1.72387	0.124828	COG1209M	dTDP-glucose pyrophosphorylase;M;Cell wall/membrane/envelope biogenesis ;
K43816_GM003013	PTS-Cel-EIIB, celA, chbB	2	28.8194	1	22.8146	-0.324405	1	14.6573	0	0	-3.96876	2	44.1645	1	23.6721	-0.872309	-1.72182	0.125403	COG1440G	Phosphotransferase system cellobiose-specific component IIB;G;Carbohydrate transport and metabolism ;
K43816_GM004650	-	5	163.31	4	60.8389	-1.40983	3	98.9365	1	26.2653	-1.87394	3	132.494	2	35.5082	-1.87048	-1.71809	0.126457	-	hypothetical protein
K43816_GM003285	DHODH, pyrD	11	274.745	8	117.875	-1.21388	9	249.173	2	52.5306	-2.22449	8	287.07	5	86.7978	-1.71416	-1.71751	0.126619	COG0167F	Dihydroorotate dehydrogenase;F;Nucleotide transport and metabolism ;
K43816_GM004783	GPI, pgi	17	705.114	13	313.7	-1.16592	14	729.199	5	223.255	-1.70315	14	710.313	5	145.978	-2.27488	-1.71465	0.127431	COG0166G	Glucose-6-phosphate isomerase;G;Carbohydrate transport and metabolism ;
K43816_GM004765	lexA	1	26.8981	1	13.3085	-0.963293	1	18.3216	0	0	-4.27214	1	14.7215	1	15.7814	0.0941236	-1.71377	0.127682	COG1974KT	SOS-response transcriptional repressor LexA (RecA-mediated autopeptidase);KT;Transcription ; Signal transduction mechanisms ;
K43816_GM002877	vasJ	10	261.296	7	138.789	-0.907946	12	428.725	2	59.097	-2.83805	9	290.75	5	110.47	-1.38808	-1.71136	0.12837	COG3515U	Predicted component of the type VI protein secretion system;U;Intracellular trafficking, secretion, and vesicular transport ;
K43816_GM003189	-	2	28.8194	1	32.3206	0.160167	2	40.3075	0	0	-5.36833	1	22.0823	1	23.6721	0.096096	-1.70402	0.130482	COG3381O	Cytoplasmic chaperone TorD involved in molybdoenzyme TorA maturation;O;Posttranslational modification, protein turnover, chaperones ;
K43816_GM004474	-	2	756.989	2	307.997	-1.29458	2	831.799	2	164.158	-2.33412	2	791.281	2	284.065	-1.47472	-1.70114	0.131319	-	hypothetical protein
K43816_GM002521	-	4	280.509	4	87.4559	-1.67015	3	278.488	2	59.097	-2.21742	3	239.225	3	102.579	-1.21365	-1.70041	0.131533	COG0583K	DNA-binding transcriptional regulator, LysR family;K;Transcription ;
K43816_GM003408	-	6	144.097	4	100.764	-0.511784	4	139.244	2	72.2296	-0.937439	5	209.782	1	15.7814	-3.65081	-1.70001	0.131648	-	hypothetical protein
K43816_GM003337	cydC	5	247.847	1	55.1352	-2.14828	2	157.566	1	45.9643	-1.75544	3	136.174	1	59.1803	-1.18864	-1.69746	0.132396	COG4987CO	ABC-type transport system involved in cytochrome bd biosynthesis, fused ATPase and permease components;CO;Energy production and conversion ; Posttranslational modification, protein turnover, chaperones ;
K43816_GM000647	ribB, RIB3	1	49.9536	1	36.1231	-0.456867	1	29.3145	1	45.9643	0.631556	1	36.8038	0	0	-5.24046	-1.68859	0.135013	COG0108H	3,4-dihydroxy-2-butanone 4-phosphate synthase;H;Coenzyme transport and metabolism ;
K43816_GM002896	-	2	53.7962	3	53.234	-0.0148769	1	25.6502	0	0	-4.73607	3	58.8861	2	47.3442	-0.308877	-1.68661	0.135604	COG1028IQR	NAD(P)-dependent dehydrogenase, short-chain alcohol dehydrogenase family;IQR;Lipid transport and metabolism ; Secondary metabolites biosynthesis, transport and catabolism ; General function prediction only ;
K43816_GM001627	ABC-2.OM, wza	5	96.0646	1	17.1109	-2.42208	1	76.9506	1	32.8316	-1.20419	3	117.772	2	43.3989	-1.4196	-1.68196	0.136998	COG1596M	Periplasmic protein involved in polysaccharide export, contains SLBB domain of the beta-grasp fold;M;Cell wall/membrane/envelope biogenesis ;
K43816_GM002317	pcaH	8	238.24	5	95.0607	-1.31644	4	142.908	1	32.8316	-2.0887	5	235.544	3	74.9617	-1.63877	-1.6813	0.137194	COG3485Q	Protocatechuate 3,4-dioxygenase beta subunit;Q;Secondary metabolites biosynthesis, transport and catabolism ;
K43816_GM003085	-	2	103.75	1	22.8146	-2.13703	2	131.915	2	52.5306	-1.31207	1	132.494	1	43.3989	-1.58818	-1.67909	0.137862	-	hypothetical protein
K43816_GM003428	gsiD	3	94.1433	5	70.3449	-0.415291	3	120.922	1	26.2653	-2.16082	6	176.658	2	31.5628	-2.44781	-1.67464	0.139213	COG1173EP	ABC-type dipeptide/oligopeptide/nickel transport system, permease component;EP;Amino acid transport and metabolism ; Inorganic ion transport and metabolism ;
K43816_GM004287	IARS, ileS	1	13.449	1	19.0121	0.469902	1	43.9718	0	0	-5.49095	0	0	0	0	0	-1.67368	0.139505	COG0060J	Isoleucyl-tRNA synthetase;J;Translation, ribosomal structure and biogenesis ;
K43816_GM002956	-	11	395.786	5	110.27	-1.83429	11	516.668	2	177.291	-1.5378	9	360.677	5	114.415	-1.64787	-1.67332	0.139616	COG1349KG	DNA-binding transcriptional regulator of sugar metabolism, DeoR/GlpR family;KG;Transcription ; Carbohydrate transport and metabolism ;
K43816_GM002429	-	3	74.9304	3	38.0243	-0.960304	2	80.6149	1	26.2653	-1.58177	3	92.0095	1	15.7814	-2.47051	-1.67086	0.140367	-	hypothetical protein
K43816_GM004849	tatC	14	910.692	12	349.823	-1.3778	14	901.421	3	216.689	-2.05153	11	780.24	6	260.393	-1.57954	-1.66963	0.140746	COG0805U	Sec-independent protein secretion pathway component TatC;U;Intracellular trafficking, secretion, and vesicular transport ;
K43816_GM001760	-	3	90.3007	3	77.9498	-0.20969	3	91.6079	1	26.2653	-1.76407	3	136.174	1	15.7814	-3.03107	-1.66828	0.141162	-	hypothetical protein
K43816_GM001651	-	3	30.7407	0	0	-4.98826	0	0	0	0	0	0	0	0	0	0	-1.66275	0.14287	COG1216G	Glycosyltransferase, GT2 family;G;Carbohydrate transport and metabolism ;
K43816_GM003680	ABC.FEV.P	2	30.7407	0	0	-4.98826	0	0	0	0	0	0	0	0	0	0	-1.66275	0.14287	COG4779P	ABC-type enterobactin transport system, permease component;P;Inorganic ion transport and metabolism ;
K43816_GM001407	sixA	1	19.2129	1	11.4073	-0.70409	0	0	0	0	0	1	18.4019	0	0	-4.27813	-1.66074	0.143497	COG2062T	Phosphohistidine phosphatase SixA;T;Signal transduction mechanisms ;
K43816_GM002803	astC	5	90.3007	4	66.5425	-0.43483	3	58.629	0	0	-5.89794	1	14.7215	1	39.4535	1.36353	-1.65642	0.14485	COG4992E	Acetylornithine/succinyldiaminopimelate/putrescine aminotransferase;E;Amino acid transport and metabolism ;
K43816_GM002551	dapE	6	144.097	4	45.6292	-1.63771	6	168.558	2	65.6633	-1.34682	5	172.978	2	43.3989	-1.97031	-1.65161	0.146364	COG0624E	Acetylornithine deacetylase/Succinyl-diaminopimelate desuccinylase or related deacylase;E;Amino acid transport and metabolism ;
K43816_GM002887	hcp	7	161.388	4	87.4559	-0.876419	6	194.209	1	26.2653	-2.83988	5	121.453	2	51.2896	-1.22763	-1.64797	0.147519	COG3157U	Type VI protein secretion system component Hcp (secreted cytotoxin);U;Intracellular trafficking, secretion, and vesicular transport ;
K43816_GM004492	alpA	1	11.5277	1	11.4073	-0.0139393	0	0	0	0	0	1	29.443	0	0	-4.92804	-1.64733	0.147726	COG3311KX	Predicted DNA-binding transcriptional regulator AlpA;KX;Transcription ; Mobilome: prophages, transposons;
K43816_GM002713	-	1	26.8981	1	32.3206	0.256251	1	21.9859	0	0	-4.52268	1	25.7627	1	15.7814	-0.673357	-1.64659	0.147959	COG3381O	Cytoplasmic chaperone TorD involved in molybdoenzyme TorA maturation;O;Posttranslational modification, protein turnover, chaperones ;
K43816_GM002229	-	1	15.3703	1	13.3085	-0.194211	0	0	0	0	0	1	25.7627	0	0	-4.74215	-1.64545	0.148324	COG2135O	Putative SOS response-associated peptidase YedK;O;Posttranslational modification, protein turnover, chaperones ;
K43816_GM002698	-	4	255.532	5	89.3571	-1.50543	4	245.509	2	65.6633	-1.88668	3	150.896	2	51.2896	-1.53848	-1.64353	0.14894	-	hypothetical protein
K43816_GM001626	-	16	951.039	11	384.045	-1.30599	12	945.393	7	242.954	-1.95583	14	1041.55	7	327.464	-1.6663	-1.64271	0.149203	-	hypothetical protein
K43816_GM001800	-	0	0	0	0	0	0	0	0	0	0	1	29.443	0	0	-4.92804	-1.64268	0.149212	-	hypothetical protein
K43816_GM004120	RP-S2, MRPS2, rpsB	0	0	0	0	0	0	0	0	0	0	1	29.443	0	0	-4.92804	-1.64268	0.149212	COG0052J	Ribosomal protein S2;J;Translation, ribosomal structure and biogenesis ;
K43816_GM001887	-	1	15.3703	1	9.50607	-0.63986	0	0	0	0	0	1	18.4019	0	0	-4.27813	-1.63933	0.150292	-	hypothetical protein
K43816_GM001869	znuB	3	2028.88	4	652.117	-1.63598	2	2202.25	2	650.067	-1.75876	3	2230.31	2	777.234	-1.51961	-1.63812	0.150683	COG1108P	ABC-type Mn2+/Zn2+ transport system, permease component;P;Inorganic ion transport and metabolism ;
K43816_GM003126	TPI, tpiA	2	30.7407	2	28.5182	-0.104727	2	40.3075	0	0	-5.36833	1	18.4019	1	27.6175	0.560698	-1.63745	0.150899	COG0149G	Triosephosphate isomerase;G;Carbohydrate transport and metabolism ;
K43816_GM001703	virB5, lvhB5	9	330.462	6	146.394	-1.16917	6	326.124	1	59.097	-2.44447	9	408.522	3	165.705	-1.29665	-1.63676	0.151122	-	hypothetical protein
K43816_GM004632	rsgA, engC	2	28.8194	0	0	-4.89818	0	0	0	0	0	0	0	0	0	0	-1.63273	0.152436	COG1162J	Putative ribosome biogenesis GTPase RsgA;J;Translation, ribosomal structure and biogenesis ;
K43816_GM002712	ynfH	8	1519.74	8	589.377	-1.36507	6	1920.1	3	499.041	-1.94181	9	1545.76	4	516.841	-1.57867	-1.62852	0.153815	COG3302C	DMSO reductase anchor subunit;C;Energy production and conversion ;
K43816_GM002663	-	10	317.013	4	159.702	-0.984698	2	183.216	1	26.2653	-2.75626	4	217.142	3	98.6338	-1.13056	-1.62384	0.155359	COG2814G	Predicted arabinose efflux permease, MFS family;G;Carbohydrate transport and metabolism ;
K43816_GM005032	ATPF1E, atpC	1	69.1665	1	20.9134	-1.67897	1	54.9647	1	26.2653	-1.03745	1	73.6076	1	15.7814	-2.15246	-1.62296	0.15565	COG0355C	FoF1-type ATP synthase, epsilon subunit;C;Energy production and conversion ;
K43816_GM003634	-	9	263.217	5	60.8389	-2.09514	7	186.88	2	65.6633	-1.49485	8	239.225	4	98.6338	-1.26968	-1.61989	0.156672	COG0583K	DNA-binding transcriptional regulator, LysR family;K;Transcription ;
K43816_GM002365	-	6	359.281	5	129.283	-1.46748	3	234.516	2	111.628	-1.06427	3	320.193	2	63.1256	-2.32447	-1.61874	0.157056	COG0583K	DNA-binding transcriptional regulator, LysR family;K;Transcription ;
K43816_GM001701	virB6, lvhB6	14	537.962	9	205.331	-1.38522	9	432.389	3	105.061	-2.03077	12	408.522	4	149.923	-1.44012	-1.6187	0.157067	COG3704U	Type IV secretory pathway, VirB6 components;U;Intracellular trafficking, secretion, and vesicular transport ;
K43816_GM002738	mqo	6	165.231	5	148.295	-0.155027	9	249.173	1	26.2653	-3.19779	9	224.503	1	78.907	-1.49675	-1.61652	0.157797	COG0579G	L-2-hydroxyglutarate oxidase LhgO;G;Carbohydrate transport and metabolism ;
K43816_GM001798	-	3	105.671	3	55.1352	-0.92619	3	113.594	1	59.097	-0.931164	3	132.494	1	15.7814	-2.99184	-1.6164	0.157839	-	hypothetical protein
K43816_GM004117	frr, MRRF, RRF	1	19.2129	1	15.2097	-0.318418	1	21.9859	0	0	-4.52268	0	0	0	0	0	-1.6137	0.158746	COG0233J	Ribosome recycling factor;J;Translation, ribosomal structure and biogenesis ;
K43816_GM004337	-	6	1362.2	6	401.156	-1.76116	5	1047.99	3	295.485	-1.82298	5	1104.11	4	461.606	-1.25634	-1.61349	0.158815	-	hypothetical protein
K43816_GM002807	-	8	951.039	5	315.602	-1.58835	6	967.379	2	249.521	-1.95064	3	956.898	4	390.59	-1.29053	-1.60984	0.160049	COG0583K	DNA-binding transcriptional regulator, LysR family;K;Transcription ;
K43816_GM002766	-	2	251.689	2	115.974	-1.11117	2	227.188	2	91.9286	-1.29603	3	320.193	1	59.1803	-2.41608	-1.60776	0.160755	-	hypothetical protein
K43816_GM003978	-	4	78.7729	3	112.172	0.504541	3	69.622	0	0	-6.14205	2	73.6076	3	130.197	0.814337	-1.60772	0.160768	-	hypothetical protein
K43816_GM004949	ftsN	4	82.6155	2	134.986	0.701618	4	98.9365	0	0	-6.64294	3	88.3291	2	193.322	1.12125	-1.60669	0.161119	COG3087D	Cell division protein FtsN;D;Cell cycle control, cell division, chromosome partitioning ;
K43816_GM002051	oppF	8	676.295	7	222.442	-1.59988	8	663.241	4	157.592	-2.06639	7	710.313	7	319.574	-1.14983	-1.60537	0.16157	COG4608E	ABC-type oligopeptide transport system, ATPase component;E;Amino acid transport and metabolism ;
K43816_GM003357	-	1	48.0323	2	24.7158	-0.931077	1	14.6573	0	0	-3.96876	1	25.7627	1	27.6175	0.0966749	-1.60105	0.163047	-	hypothetical protein
K43816_GM002466	pqqD	1	26.8981	0	0	-4.80209	0	0	0	0	0	0	0	0	0	0	-1.6007	0.163169	-	hypothetical protein
K43816_GM002883	-	13	401.55	10	146.394	-1.44949	10	359.103	2	91.9286	-1.95421	10	445.326	6	169.65	-1.38706	-1.59692	0.164471	-	hypothetical protein
K43816_GM002846	ttcA	7	488.008	5	224.343	-1.11773	4	545.983	3	164.158	-1.72765	6	588.861	2	153.869	-1.92933	-1.59157	0.16633	COG0037J	tRNA(Ile)-lysidine synthase TilS/MesJ;J;Translation, ribosomal structure and biogenesis ;
K43816_GM003234	puuD	5	803.1	3	351.725	-1.18883	5	835.464	1	242.954	-1.77769	3	912.734	2	264.339	-1.78394	-1.58349	0.169167	COG2071E	Gamma-glutamyl-gamma-aminobutyrate hydrolase PuuD (putrescine degradation), contains GATase1-like domain;E;Amino acid transport and metabolism ;
K43816_GM002407	fdnI	11	1260.37	9	538.044	-1.22651	7	1509.7	2	341.449	-2.14125	7	1269.73	7	489.224	-1.37415	-1.58064	0.170176	COG2864C	Cytochrome b subunit of formate dehydrogenase;C;Energy production and conversion ;
K43816_GM000753	PGK, pgk	1	11.5277	1	13.3085	0.191746	1	21.9859	0	0	-4.52268	1	36.8038	1	27.6175	-0.401635	-1.57752	0.171284	COG0126G	3-phosphoglycerate kinase;G;Carbohydrate transport and metabolism ;
K43816_GM002540	PTS-Ula-EIIC, ulaA, sgaT	16	334.305	6	136.887	-1.28198	9	362.767	2	98.4949	-1.87032	11	338.595	3	114.415	-1.55698	-1.56976	0.174068	COG3037G	Ascorbate-specific PTS system EIIC-type component UlaA;G;Carbohydrate transport and metabolism ;
K43816_GM000351	aroB	5	144.097	2	38.0243	-1.89457	4	124.587	1	26.2653	-2.20354	2	84.6487	2	55.2349	-0.606965	-1.56836	0.174574	COG0337E	3-dehydroquinate synthetase;E;Amino acid transport and metabolism ;
K43816_GM002003	ychF	6	163.31	3	72.2462	-1.16559	5	197.873	1	32.8316	-2.5554	5	117.772	2	59.1803	-0.980833	-1.56728	0.174967	COG0012J	Ribosome-binding ATPase YchF, GTP1/OBG family;J;Translation, ribosomal structure and biogenesis ;
K43816_GM002629	-	17	580.23	13	266.17	-1.12135	13	608.276	5	183.857	-1.72069	13	489.49	4	134.142	-1.85975	-1.56726	0.174972	COG0477GEPR	MFS family permease;GEPR;Carbohydrate transport and metabolism ; Amino acid transport and metabolism ; Inorganic ion transport and metabolism ; General function prediction only ;
K43816_GM002552	-	4	255.532	4	117.875	-1.10969	3	318.795	1	72.2296	-2.12665	3	239.225	2	86.7978	-1.45213	-1.56282	0.176586	COG5426S	Uncharacterized membrane protein;S;Function unknown ;
K43816_GM004471	-	2	119.12	1	22.8146	-2.33456	2	69.622	1	39.398	-0.805834	2	128.813	1	43.3989	-1.54784	-1.56275	0.176614	-	hypothetical protein
K43816_GM002018	chaB	5	140.254	5	93.1595	-0.585116	5	157.566	2	52.5306	-1.56664	5	187.699	1	31.5628	-2.53479	-1.56218	0.176819	COG4572P	Cation transport regulator ChaB;P;Inorganic ion transport and metabolism ;
K43816_GM001681	-	3	49.9536	3	68.4437	0.446661	2	40.3075	1	39.398	-0.0321194	2	33.1234	0	0	-5.09269	-1.55938	0.177844	-	hypothetical protein
K43816_GM001180	bamE, smpA	3	65.3239	2	30.4194	-1.07787	2	73.2863	1	26.2653	-1.44603	2	73.6076	1	15.7814	-2.15246	-1.55879	0.178063	COG2913M	Outer membrane protein assembly factor BamE, lipoprotein component of the BamABCDE complex;M;Cell wall/membrane/envelope biogenesis ;
K43816_GM002967	cysB	4	73.0091	5	93.1595	0.347405	3	54.9647	0	0	-5.80645	2	58.8861	3	102.579	0.790442	-1.5562	0.179014	COG0583K	DNA-binding transcriptional regulator, LysR family;K;Transcription ;
K43816_GM002002	-	3	51.8749	3	34.2219	-0.586111	2	36.6431	0	0	-5.23432	2	33.1234	3	74.9617	1.15451	-1.55531	0.179344	-	hypothetical protein
K43816_GM004872	uvrD, pcrA	22	732.012	18	290.886	-1.32843	16	615.605	4	164.158	-1.9005	17	743.437	9	276.175	-1.42535	-1.55143	0.180779	COG0210L	Superfamily I DNA or RNA helicase;L;Replication, recombination and repair ;
K43816_GM002236	-	6	251.689	4	93.1595	-1.42419	5	267.495	2	78.7959	-1.75051	5	239.225	3	86.7978	-1.45213	-1.54227	0.1842	COG0583K	DNA-binding transcriptional regulator, LysR family;K;Transcription ;
K43816_GM002640	-	5	445.74	5	180.615	-1.29855	5	611.941	2	144.459	-2.07513	4	452.687	3	189.377	-1.25284	-1.54217	0.184239	COG0456J	Ribosomal protein S18 acetylase RimI and related acetyltransferases;J;Translation, ribosomal structure and biogenesis ;
K43816_GM002297	rnfG	6	190.208	4	96.9619	-0.964848	6	219.859	1	39.398	-2.45077	4	191.38	3	82.8524	-1.19803	-1.53788	0.185858	COG4659C	Na+-translocating ferredoxin:NAD+ oxidoreductase RNF, RnfG subunit;C;Energy production and conversion ;
K43816_GM002699	dcp	13	313.17	9	134.986	-1.20809	9	282.152	2	59.097	-2.23621	8	246.585	4	110.47	-1.15127	-1.53186	0.188152	COG0339E	Zn-dependent oligopeptidase;E;Amino acid transport and metabolism ;
K43816_GM002639	uxaB	14	334.305	8	142.591	-1.22351	8	241.845	1	32.8316	-2.84359	6	187.699	4	130.197	-0.524359	-1.53048	0.188677	COG0246G	Mannitol-1-phosphate/altronate dehydrogenases;G;Carbohydrate transport and metabolism ;
K43816_GM002922	-	2	23.0555	0	0	-4.58829	0	0	0	0	0	0	0	0	0	0	-1.52943	0.189081	-	hypothetical protein
K43816_GM004926	sthA, udhA	2	23.0555	0	0	-4.58829	0	0	0	0	0	0	0	0	0	0	-1.52943	0.189081	COG1249C	Pyruvate/2-oxoglutarate dehydrogenase complex, dihydrolipoamide dehydrogenase (E3) component or related enzyme;C;Energy production and conversion ;
K43816_GM003201	-	1	155.625	1	53.234	-1.53004	1	131.915	1	59.097	-1.14514	1	165.617	1	43.3989	-1.90794	-1.52771	0.189743	-	hypothetical protein
K43816_GM002218	ABC.SN.S	7	268.981	4	131.184	-1.03031	5	307.802	1	59.097	-2.36132	6	235.544	2	102.579	-1.19138	-1.52767	0.189758	COG0715P	ABC-type nitrate/sulfonate/bicarbonate transport system, periplasmic component;P;Inorganic ion transport and metabolism ;
K43816_GM002389	narJ, narW	7	416.92	4	167.307	-1.31213	5	421.396	2	137.893	-1.60462	5	515.253	1	161.759	-1.66534	-1.52736	0.189875	COG2180CPO	Nitrate reductase assembly protein NarJ, required for insertion of molybdenum cofactor;CPO;Energy production and conversion ; Inorganic ion transport and metabolism ; Posttranslational modification, protein turnover, chaperones ;
K43816_GM003954	-	3	128.727	2	68.4437	-0.901557	2	109.929	1	32.8316	-1.7132	2	110.411	1	27.6175	-1.96093	-1.52523	0.190699	-	hypothetical protein
K43816_GM002052	kch, trkA, mthK, pch	15	390.022	11	190.121	-1.03276	13	388.417	4	144.459	-1.4207	14	397.481	3	90.7431	-2.11884	-1.5241	0.191135	-	hypothetical protein
K43816_GM002542	PTS-Fru-EIIA, fruB	4	78.7729	1	9.50607	-2.92468	2	51.3004	0	0	-5.70875	0	0	1	15.7814	4.06879	-1.52154	0.192125	COG1762GT	Phosphotransferase system mannitol/fructose-specific IIA domain (Ntr-type);GT;Carbohydrate transport and metabolism ; Signal transduction mechanisms ;
K43816_GM002224	-	15	480.323	9	220.541	-1.11943	10	436.053	3	124.76	-1.79713	11	471.088	4	149.923	-1.64524	-1.5206	0.192492	COG3713M	Outer membrane scaffolding protein for murein synthesis, MipA/OmpV family;M;Cell wall/membrane/envelope biogenesis ;
K43816_GM003928	pgpA	4	213.263	1	57.0364	-1.88435	1	135.58	1	45.9643	-1.54011	2	121.453	1	55.2349	-1.12268	-1.51571	0.194399	COG1267I	Phosphatidylglycerophosphatase A;I;Lipid transport and metabolism ;
K43816_GM002410	-	5	195.972	3	76.0486	-1.35415	5	219.859	2	72.2296	-1.59263	5	191.38	2	63.1256	-1.58498	-1.51059	0.196415	COG2326C	Polyphosphate kinase 2, PPK2 family;C;Energy production and conversion ;
K43816_GM001965	hypT, qseD	12	370.809	8	211.035	-0.810261	10	304.138	1	45.9643	-2.69983	8	312.832	4	153.869	-1.01895	-1.50968	0.196774	COG0583K	DNA-binding transcriptional regulator, LysR family;K;Transcription ;
K43816_GM004255	lptD, imp, ostA	0	0	0	0	0	0	0	0	0	0	1	22.0823	0	0	-4.52871	-1.50957	0.196816	COG1452M	LPS assembly outer membrane protein LptD (organic solvent tolerance protein OstA);M;Cell wall/membrane/envelope biogenesis ;
K43816_GM003122	PTS-Gut-EIIA, srlB	1	21.1342	1	24.7158	0.216377	0	0	0	0	0	1	25.7627	0	0	-4.74215	-1.50859	0.197204	COG3731G	Phosphotransferase system sorbitol-specific component IIA;G;Carbohydrate transport and metabolism ;
K43816_GM001695	-	12	282.43	7	108.369	-1.37378	10	278.488	2	65.6633	-2.06782	10	301.791	3	142.033	-1.08198	-1.50786	0.197492	COG3505U	Type IV secretory pathway, VirD4 component, TraG/TraD family ATPase;U;Intracellular trafficking, secretion, and vesicular transport ;
K43816_GM002450	ramA	11	624.42	11	260.466	-1.2582	8	472.697	2	183.857	-1.35755	8	695.592	4	185.432	-1.90167	-1.50581	0.198308	-	hypothetical protein
K43816_GM000725	gshB	15	5104.87	8	1969.66	-1.37348	9	5115.38	4	1470.86	-1.79749	9	4769.77	6	1889.82	-1.33521	-1.50206	0.199802	COG0189HJ	Glutathione synthase/RimK-type ligase, ATP-grasp superfamily;HJ;Coenzyme transport and metabolism ; Translation, ribosomal structure and biogenesis ;
K43816_GM002728	tqsA	12	457.267	10	239.553	-0.929834	10	454.375	4	124.76	-1.85638	10	467.408	5	142.033	-1.71142	-1.49921	0.200941	COG0628R	Predicted PurR-regulated permease PerM;R;General function prediction only ;
K43816_GM002598	-	11	186.365	8	98.8632	-0.907829	7	164.894	1	26.2653	-2.60512	5	117.772	3	59.1803	-0.980833	-1.49793	0.201456	COG5001T	Predicted signal transduction protein containing a membrane domain, an EAL and a GGDEF domain;T;Signal transduction mechanisms ;
K43816_GM003267	K06929	3	42.2684	2	28.5182	-0.551708	1	40.3075	0	0	-5.36833	1	18.4019	2	51.2896	1.43033	-1.49657	0.202003	COG1832R	Predicted CoA-binding protein;R;General function prediction only ;
K43816_GM002568	cydB	19	708.957	9	332.713	-1.08912	17	718.206	2	164.158	-2.12256	17	684.55	6	284.065	-1.26597	-1.49255	0.203627	COG1294C	Cytochrome bd-type quinol oxidase, subunit 2;C;Energy production and conversion ;
K43816_GM002261	-	4	88.3794	2	28.5182	-1.59834	3	58.629	1	26.2653	-1.12895	3	55.2057	1	15.7814	-1.74385	-1.49038	0.204508	-	hypothetical protein
K43816_GM000132	RP-L33, MRPL33, rpmG	2	21.1342	0	0	-4.46821	0	0	0	0	0	0	0	0	0	0	-1.4894	0.204905	COG0267J	Ribosomal protein L33;J;Translation, ribosomal structure and biogenesis ;
K43816_GM003545	-	2	76.8517	3	64.6413	-0.246124	2	47.6361	0	0	-5.60396	1	22.0823	2	59.1803	1.38251	-1.48919	0.204991	COG3790S	Predicted membrane protein, encoded in cydAB operon;S;Function unknown ;
K43816_GM003307	smtA	1	32.662	2	41.8267	0.347392	1	18.3216	0	0	-4.27214	1	40.4842	1	27.6175	-0.535665	-1.4868	0.205965	COG2227H	2-polyprenyl-3-methyl-5-hydroxy-6-metoxy-1,4-benzoquinol methylase;H;Coenzyme transport and metabolism ;
K43816_GM002499	-	15	445.74	11	218.64	-1.0243	11	403.075	2	137.893	-1.54065	14	544.696	4	145.978	-1.8925	-1.48581	0.20637	COG2207K	AraC-type DNA-binding domain and AraC-containing proteins;K;Transcription ;
K43816_GM002332	K08303	13	459.189	12	239.553	-0.93587	11	480.025	2	98.4949	-2.27342	11	412.202	6	173.596	-1.24283	-1.48404	0.207096	COG0826O	Collagenase-like protease, PrtC family;O;Posttranslational modification, protein turnover, chaperones ;
K43816_GM002747	-	2	17.2916	2	17.1109	-0.0143223	1	21.9859	0	0	-4.52268	1	14.7215	1	15.7814	0.0941236	-1.48096	0.208363	-	hypothetical protein
K43816_GM004692	phnG	1	38.4258	1	51.3328	0.408574	1	43.9718	0	0	-5.49095	1	14.7215	1	23.6721	0.650141	-1.47741	0.209828	COG3624P	Alpha-D-ribose 1-methylphosphonate 5-triphosphate synthase subunit PhnG;P;Inorganic ion transport and metabolism ;
K43816_GM001195	-	1	74.9304	1	22.8146	-1.67283	1	62.2933	1	39.398	-0.647771	1	88.3291	1	19.7268	-2.10764	-1.47608	0.21038	-	hypothetical protein
K43816_GM001519	rsuA	8	249.768	5	119.777	-1.05401	7	263.831	2	65.6633	-1.99011	7	268.668	4	102.579	-1.38045	-1.47486	0.210888	COG1187J	16S rRNA U516 pseudouridylate synthase RsuA and related 23S rRNA U2605, pseudouridylate synthases;J;Translation, ribosomal structure and biogenesis ;
K43816_GM002298	rnfD	10	1266.13	7	507.624	-1.31689	7	1260.52	3	426.811	-1.56012	8	1335.98	5	457.661	-1.54348	-1.4735	0.211453	COG4658C	Na+-translocating ferredoxin:NAD+ oxidoreductase RNF, RnfD subunit;C;Energy production and conversion ;
K43816_GM002665	urtE	4	691.665	4	306.096	-1.17347	2	729.199	1	269.219	-1.43416	4	721.354	2	205.158	-1.80895	-1.47219	0.211996	COG0410E	ABC-type branched-chain amino acid transport system, ATPase component;E;Amino acid transport and metabolism ;
K43816_GM001437	K07071	5	155.625	6	119.777	-0.374971	5	241.845	1	45.9643	-2.3704	5	150.896	2	47.3442	-1.65166	-1.46568	0.214727	COG1090R	NAD dependent epimerase/dehydratase family enzyme;R;General function prediction only ;
K43816_GM002703	uxuB	10	301.643	6	152.097	-0.983168	11	366.431	3	78.7959	-2.20309	6	228.183	4	98.6338	-1.2018	-1.46268	0.21599	COG0246G	Mannitol-1-phosphate/altronate dehydrogenases;G;Carbohydrate transport and metabolism ;
K43816_GM004945	metJ	6	211.342	4	85.5547	-1.29471	6	274.824	2	59.097	-2.19838	6	213.462	4	114.415	-0.893888	-1.46233	0.216142	COG3060KE	Transcriptional regulator of met regulon;KE;Transcription ; Amino acid transport and metabolism ;
K43816_GM003537	-	1	19.2129	1	32.3206	0.721139	1	25.6502	0	0	-4.73607	1	25.7627	1	19.7268	-0.368726	-1.46122	0.21661	-	hypothetical protein
K43816_GM002557	rbsB	10	268.981	5	121.678	-1.13798	9	289.481	1	39.398	-2.84609	8	202.421	4	153.869	-0.393421	-1.45916	0.217482	COG1879G	ABC-type sugar transport system, periplasmic component, contains N-terminal xre family HTH domain;G;Carbohydrate transport and metabolism ;
K43816_GM001620	udk, UCK	13	1415.99	11	549.451	-1.36415	10	1520.69	4	420.245	-1.85294	12	1210.84	7	544.459	-1.15166	-1.45625	0.218723	COG0572F	Uridine kinase;F;Nucleotide transport and metabolism ;
K43816_GM003825	ABC.X2.A	6	176.759	4	68.4437	-1.356	7	201.537	1	39.398	-2.32583	6	187.699	3	118.361	-0.660763	-1.44753	0.222465	COG4619P	ABC-type iron transport system FetAB, ATPase component;P;Inorganic ion transport and metabolism ;
K43816_GM001414	-	1	19.2129	0	0	-4.33721	0	0	0	0	0	0	0	0	0	0	-1.44574	0.223242	-	hypothetical protein
K43816_GM002723	-	1	19.2129	0	0	-4.33721	0	0	0	0	0	0	0	0	0	0	-1.44574	0.223242	-	hypothetical protein
K43816_GM004162	folK	1	19.2129	0	0	-4.33721	0	0	0	0	0	0	0	0	0	0	-1.44574	0.223242	COG0801H	7,8-dihydro-6-hydroxymethylpterin-pyrophosphokinase;H;Coenzyme transport and metabolism ;
K43816_GM002571	trxA	1	11.5277	1	13.3085	0.191746	0	0	0	0	0	1	22.0823	0	0	-4.52871	-1.44566	0.223276	COG3118O	Negative regulator of GroEL, contains thioredoxin-like and TPR-like domains;O;Posttranslational modification, protein turnover, chaperones ;
K43816_GM002692	ibpA	1	15.3703	1	20.9134	0.420727	0	0	0	0	0	1	25.7627	0	0	-4.74215	-1.44047	0.225528	COG0071O	Molecular chaperone IbpA, HSP20 family;O;Posttranslational modification, protein turnover, chaperones ;
K43816_GM003808	-	7	213.263	6	146.394	-0.539712	3	172.223	2	59.097	-1.52726	7	209.782	2	43.3989	-2.24715	-1.43804	0.22659	-	hypothetical protein
K43816_GM002448	-	5	149.861	4	110.27	-0.439147	5	227.188	1	52.5306	-2.09178	4	150.896	2	43.3989	-1.77448	-1.43514	0.227864	COG0583K	DNA-binding transcriptional regulator, LysR family;K;Transcription ;
K43816_GM004624	miaA, TRIT1	12	267.06	6	138.789	-0.939306	7	190.544	1	45.9643	-2.02804	10	220.823	2	86.7978	-1.33715	-1.43483	0.227998	COG0324J	tRNA A37 N6-isopentenylltransferase MiaA;J;Translation, ribosomal structure and biogenesis ;
K43816_GM002570	-	7	151.782	5	57.0364	-1.39644	8	282.152	2	137.893	-1.0276	4	147.215	2	39.4535	-1.87336	-1.43247	0.229039	COG2128P	Alkylhydroperoxidase family enzyme, contains CxxC motif;P;Inorganic ion transport and metabolism ;
K43816_GM002288	-	9	199.814	6	102.666	-0.953925	8	223.523	2	52.5306	-2.06843	6	220.823	3	90.7431	-1.27374	-1.43203	0.229233	COG3895M	Membrane-bound inhibitor of C-type lysozyme;M;Cell wall/membrane/envelope biogenesis ;
K43816_GM001899	E3.4.21.102, prc, ctpA	23	1391.01	14	558.957	-1.31379	12	1253.2	5	374.281	-1.74072	15	1100.43	10	465.552	-1.23927	-1.43126	0.229572	COG0793O	C-terminal processing protease CtpA/Prc, contains a PDZ domain;O;Posttranslational modification, protein turnover, chaperones ;
K43816_GM002335	-	3	637.869	2	260.466	-1.28889	2	502.011	2	308.617	-0.700103	3	802.323	2	161.759	-2.30324	-1.43075	0.2298	-	hypothetical protein
K43816_GM001781	-	3	176.759	3	100.764	-0.804688	2	175.887	1	32.8316	-2.38638	2	161.937	2	74.9617	-1.10097	-1.43068	0.229829	-	hypothetical protein
K43816_GM002202	E2.8.3.5A, scoA	4	136.412	4	115.974	-0.232316	3	135.58	1	32.8316	-2.0133	4	165.617	2	39.4535	-2.0422	-1.42927	0.230452	COG1788I	Acyl CoA:acetate/3-ketoacid CoA transferase, alpha subunit;I;Lipid transport and metabolism ;
K43816_GM003165	-	8	388.101	6	167.307	-1.20905	6	311.467	2	78.7959	-1.96932	7	264.987	3	122.306	-1.10912	-1.42916	0.230501	COG2814G	Predicted arabinose efflux permease, MFS family;G;Carbohydrate transport and metabolism ;
K43816_GM002510	atzE	3	36.5045	1	7.60486	-2.12384	2	65.9577	1	26.2653	-1.29618	2	36.8038	1	19.7268	-0.867036	-1.42902	0.230563	COG0154J	Asp-tRNAAsn/Glu-tRNAGln amidotransferase A subunit or related amidase;J;Translation, ribosomal structure and biogenesis ;
K43816_GM003648	mtnB	7	7831.18	7	2848.02	-1.45895	5	7343.29	7	2482.07	-1.5645	5	6661.49	6	2777.53	-1.26174	-1.42839	0.23084	COG0235G	Ribulose-5-phosphate 4-epimerase/Fuculose-1-phosphate aldolase;G;Carbohydrate transport and metabolism ;
K43816_GM002213	-	3	90.3007	3	74.1474	-0.280903	3	91.6079	1	32.8316	-1.45276	3	143.535	1	23.6721	-2.55046	-1.42804	0.230996	COG0251V	Enamine deaminase RidA, house cleaning of reactive enamine intermediates, YjgF/YER057c/UK114 family;V;Defense mechanisms ;
K43816_GM004307	arcA	0	0	0	0	0	0	0	0	0	0	1	18.4019	0	0	-4.27813	-1.42604	0.231885	COG0745TK	DNA-binding response regulator, OmpR family, contains REC and winged-helix (wHTH) domain;TK;Signal transduction mechanisms ; Transcription ;
K43816_GM002296	rnfE	7	366.967	5	159.702	-1.19519	5	285.817	4	124.76	-1.18945	5	441.645	4	118.361	-1.89083	-1.42515	0.23228	COG4660C	Na+-translocating ferredoxin:NAD+ oxidoreductase RNF, RnfE subunit;C;Energy production and conversion ;
K43816_GM004835	coaA	0	0	0	0	0	1	18.3216	0	0	-4.27214	0	0	0	0	0	-1.42405	0.232774	COG1072H	Panthothenate kinase;H;Coenzyme transport and metabolism ;
K43816_GM002562	metC	13	3402.61	9	1640.75	-1.05183	9	3257.58	3	1037.48	-1.64977	12	3860.72	7	1305.91	-1.56308	-1.42156	0.233885	COG0626E	Cystathionine beta-lyase/cystathionine gamma-synthase;E;Amino acid transport and metabolism ;
K43816_GM002902	-	3	149.861	4	74.1474	-1.00542	3	131.915	1	26.2653	-2.28537	3	132.494	2	67.071	-0.971659	-1.42082	0.234218	-	hypothetical protein
K43816_GM003279	pqiB	9	422.684	8	254.763	-0.728183	9	432.389	2	98.4949	-2.12297	8	452.687	6	169.65	-1.41065	-1.4206	0.234314	COG3008S	Paraquat-inducible protein B;S;Function unknown ;
K43816_GM002436	-	3	117.199	4	81.7522	-0.514345	3	113.594	1	32.8316	-1.76008	2	95.6898	1	23.6721	-1.97048	-1.41497	0.236847	COG4221C	NADP-dependent 3-hydroxy acid dehydrogenase YdfG;C;Energy production and conversion ;
K43816_GM004762	zur	7	662.846	7	292.787	-1.17608	7	754.849	4	236.388	-1.67085	7	739.756	6	280.12	-1.39781	-1.41491	0.236873	COG0735P	Fe2+ or Zn2+ uptake regulation protein;P;Inorganic ion transport and metabolism ;
K43816_GM000823	amt, AMT, MEP	13	4384.39	14	1963.95	-1.15821	13	4466.8	11	1497.12	-1.57641	12	5255.58	12	1854.32	-1.50246	-1.41236	0.238029	COG0004P	Ammonia channel protein AmtB;P;Inorganic ion transport and metabolism ;
K43816_GM002669	urtA	8	420.763	8	235.751	-0.833064	8	549.647	2	170.725	-1.68103	7	456.367	4	138.087	-1.71736	-1.41049	0.238878	COG0683E	ABC-type branched-chain amino acid transport system, periplasmic component;E;Amino acid transport and metabolism ;
K43816_GM004057	gpt	3	53.7962	3	53.234	-0.0148769	2	32.9788	0	0	-5.08656	3	66.2468	3	122.306	0.874704	-1.40891	0.239594	COG2236H	Hypoxanthine phosphoribosyltransferase;H;Coenzyme transport and metabolism ;
K43816_GM002491	hpxB	1	2578.37	1	1011.45	-1.34918	2	2301.19	1	932.419	-1.30241	1	2440.09	1	824.579	-1.56405	-1.40521	0.241283	-	hypothetical protein
K43816_GM003066	prdX, proX	6	149.861	3	74.1474	-1.00542	4	135.58	3	91.9286	-0.555548	4	128.813	1	19.7268	-2.64687	-1.40261	0.242473	COG2606J	Cys-tRNA(Pro) deacylase, prolyl-tRNA editing enzyme YbaK/EbsC;J;Translation, ribosomal structure and biogenesis ;
K43816_GM004494	-	5	242.083	4	104.567	-1.20329	5	322.46	3	131.327	-1.28948	5	312.832	2	94.6885	-1.71358	-1.40212	0.242702	-	hypothetical protein
K43816_GM002611	xanP	8	351.596	5	127.381	-1.45758	5	333.453	2	137.893	-1.26783	6	375.399	3	134.142	-1.47779	-1.40107	0.243185	COG2233F	Xanthine/uracil permease;F;Nucleotide transport and metabolism ;
K43816_GM001289	-	10	318.934	7	121.678	-1.3829	9	340.781	3	124.76	-1.4424	9	309.152	4	118.361	-1.37765	-1.40098	0.243223	-	hypothetical protein
K43816_GM003511	-	10	493.772	10	237.652	-1.05186	9	406.739	3	137.893	-1.55367	10	515.253	6	169.65	-1.59704	-1.40086	0.243282	-	hypothetical protein
K43816_GM002657	marC	8	170.995	7	129.283	-0.400722	6	164.894	1	26.2653	-2.60512	4	154.576	3	67.071	-1.19251	-1.39945	0.243929	COG2095E	Small neutral amino acid transporter SnatA, MarC family;E;Amino acid transport and metabolism ;
K43816_GM001635	-	1	17.2916	0	0	-4.19311	0	0	0	0	0	0	0	0	0	0	-1.3977	0.244735	-	hypothetical protein
K43816_GM004878	cyaY	1	28.8194	1	19.0121	-0.575374	1	36.6431	1	59.097	0.674905	1	18.4019	0	0	-4.27813	-1.39286	0.246978	COG1965P	Iron-binding protein CyaY, frataxin homolog;P;Inorganic ion transport and metabolism ;
K43816_GM003263	-	3	345.832	2	161.603	-1.09288	2	388.417	1	98.4949	-1.96862	2	415.883	2	193.322	-1.10119	-1.38757	0.249451	COG2207K	AraC-type DNA-binding domain and AraC-containing proteins;K;Transcription ;
K43816_GM001810	-	7	219.027	7	115.974	-0.911493	6	172.223	2	85.3623	-1.00416	6	228.183	2	47.3442	-2.24509	-1.38691	0.249757	-	hypothetical protein
K43816_GM002641	-	17	3955.94	9	1300.43	-1.60429	9	3792.57	4	1313.27	-1.5293	14	3904.88	7	1925.33	-1.01979	-1.38446	0.250909	COG3706TK	Two-component response regulator, PleD family, consists of two REC domains and a diguanylate cyclase (GGDEF) domain;TK;Signal transduction mechanisms ; Transcription ;
K43816_GM000695	-	8	472.638	7	239.553	-0.977429	8	461.704	2	131.327	-1.80599	8	537.335	6	209.104	-1.3574	-1.38027	0.252883	-	hypothetical protein
K43816_GM000889	-	2	178.68	2	95.0607	-0.903412	2	245.509	1	59.097	-2.03628	1	154.576	1	67.071	-1.19251	-1.3774	0.254244	-	hypothetical protein
K43816_GM003136	bhsA	4	159.467	5	74.1474	-1.09448	3	168.558	1	32.8316	-2.32534	2	136.174	2	82.8524	-0.710083	-1.37663	0.254607	-	hypothetical protein
K43816_GM001803	-	6	167.152	7	104.567	-0.671613	6	205.202	3	98.4949	-1.05136	6	213.462	2	39.4535	-2.40638	-1.37645	0.254694	-	hypothetical protein
K43816_GM002507	asd	15	466.874	8	226.245	-1.04187	8	355.439	4	111.628	-1.66209	9	371.718	3	138.087	-1.42209	-1.37535	0.255216	COG0136E	Aspartate-semialdehyde dehydrogenase;E;Amino acid transport and metabolism ;
K43816_GM002235	rbsK, RBKS	12	470.716	8	239.553	-0.971565	10	421.396	4	190.424	-1.14183	16	621.984	4	153.869	-2.00815	-1.37385	0.255934	COG0524G	Sugar or nucleoside kinase, ribokinase family;G;Carbohydrate transport and metabolism ;
K43816_GM002772	folM	4	74.9304	4	60.8389	-0.296163	5	135.58	1	32.8316	-2.0133	4	99.3702	1	27.6175	-1.81036	-1.37327	0.256207	COG1028IQR	NAD(P)-dependent dehydrogenase, short-chain alcohol dehydrogenase family;IQR;Lipid transport and metabolism ; Secondary metabolites biosynthesis, transport and catabolism ; General function prediction only ;
K43816_GM003205	dsbA	8	146.018	4	72.2462	-1.00517	4	120.922	1	72.2296	-0.735464	4	106.731	1	19.7268	-2.37787	-1.37283	0.256417	COG0526O	Thiol-disulfide isomerase or thioredoxin;O;Posttranslational modification, protein turnover, chaperones ;
K43816_GM002544	PTS-Fru-EIIC, fruA	19	657.082	10	359.33	-0.86895	10	641.255	4	275.786	-1.21438	12	824.405	4	201.213	-2.02923	-1.37085	0.257365	COG1299G	Phosphotransferase system, fructose-specific IIC component;G;Carbohydrate transport and metabolism ;
K43816_GM002546	-	25	1565.85	13	547.55	-1.51417	13	1326.48	6	531.873	-1.31683	17	1578.88	9	650.983	-1.27691	-1.36931	0.258106	COG2814G	Predicted arabinose efflux permease, MFS family;G;Carbohydrate transport and metabolism ;
K43816_GM003011	PTS-Cel-EIIA, celC, chbA	2	94.1433	2	32.3206	-1.51369	2	87.9436	1	26.2653	-1.70582	1	80.9683	1	43.3989	-0.884544	-1.36802	0.258724	COG1447G	Phosphotransferase system cellobiose-specific component IIA;G;Carbohydrate transport and metabolism ;
K43816_GM003933	nrdR	1	23.0555	1	20.9134	-0.134556	1	14.6573	0	0	-3.96876	0	0	0	0	0	-1.36777	0.258842	COG1327K	Transcriptional regulator NrdR, contains Zn-ribbon and ATP-cone domains;K;Transcription ;
K43816_GM002550	tolA	3	172.916	3	98.8632	-0.800368	3	230.852	1	59.097	-1.94784	2	172.978	1	67.071	-1.35379	-1.36733	0.259053	COG3064M	Membrane protein involved in colicin uptake;M;Cell wall/membrane/envelope biogenesis ;
K43816_GM002476	ectB, dat	9	147.939	4	53.234	-1.45746	3	95.2722	1	32.8316	-1.50875	6	165.617	3	74.9617	-1.13319	-1.36646	0.25947	COG0160E	4-aminobutyrate aminotransferase or related aminotransferase;E;Amino acid transport and metabolism ;
K43816_GM002274	rnt	3	69.1665	1	30.4194	-1.15912	2	80.6149	1	39.398	-1.01455	1	62.5664	1	15.7814	-1.9214	-1.36503	0.260163	COG0847L	DNA polymerase III, epsilon subunit or related 3'-5' exonuclease;L;Replication, recombination and repair ;
K43816_GM001936	fadR	7	428.448	6	188.22	-1.18242	6	465.368	5	223.255	-1.05633	8	629.345	5	173.596	-1.85212	-1.36362	0.26084	COG2186K	DNA-binding transcriptional regulator, FadR family;K;Transcription ;
K43816_GM001779	-	6	2445.8	5	1064.68	-1.19912	4	2418.45	1	643.5	-1.90842	3	2425.37	2	1234.9	-0.973243	-1.36026	0.262467	-	hypothetical protein
K43816_GM002361	TC.FEV.OM	23	1869.42	22	796.609	-1.22961	19	1799.18	8	610.669	-1.55732	17	1674.57	11	686.491	-1.28524	-1.35739	0.263864	COG4772P	Outer membrane receptor for Fe3+-dicitrate;P;Inorganic ion transport and metabolism ;
K43816_GM003364	artJ	7	595.6	6	254.763	-1.22196	6	556.976	4	190.424	-1.54343	4	478.449	5	193.322	-1.30293	-1.35611	0.264489	COG0834ET	ABC-type amino acid transport/signal transduction system, periplasmic component/domain;ET;Amino acid transport and metabolism ; Signal transduction mechanisms ;
K43816_GM004674	-	3	117.199	3	76.0486	-0.617375	3	153.901	1	59.097	-1.36598	3	202.421	2	47.3442	-2.07305	-1.35214	0.26643	COG2771K	DNA-binding transcriptional regulator, CsgD family;K;Transcription ;
K43816_GM001881	-	11	2109.58	8	882.164	-1.25689	9	2348.83	3	774.827	-1.59875	6	1667.21	3	725.945	-1.19838	-1.35134	0.266821	COG2979S	Uncharacterized membrane protein YebE, DUF533 family;S;Function unknown ;
K43816_GM000976	-	4	88.3794	2	51.3328	-0.772227	2	62.2933	1	32.8316	-0.903681	2	106.731	1	19.7268	-2.37787	-1.35126	0.266861	-	hypothetical protein
K43816_GM002951	K09975	2	61.4813	2	68.4437	0.152419	1	32.9788	0	0	-5.08656	1	29.443	2	55.2349	0.885355	-1.3496	0.267677	COG3758T	Various environmental stresses-induced protein Ves (function unknown);T;Signal transduction mechanisms ;
K43816_GM000804	-	10	378.494	6	190.121	-0.989589	7	362.767	2	111.628	-1.69145	9	408.522	4	157.814	-1.3666	-1.34922	0.267865	-	hypothetical protein
K43816_GM002238	-	3	109.514	3	74.1474	-0.556429	3	109.929	1	26.2653	-2.0245	2	132.494	2	47.3442	-1.46536	-1.34876	0.268087	-	hypothetical protein
K43816_GM004994	glnA, GLUL	10	459.189	7	249.059	-0.879956	9	454.375	2	98.4949	-2.19436	9	471.088	4	240.666	-0.96604	-1.34679	0.269062	COG0174E	Glutamine synthetase;E;Amino acid transport and metabolism ;
K43816_GM004140	gspB	1	23.0555	1	17.1109	-0.409506	1	25.6502	1	32.8316	0.344227	1	14.7215	0	0	-3.97467	-1.34665	0.269129	-	hypothetical protein
K43816_GM003256	-	22	3984.76	18	1703.49	-1.22552	20	4056.4	9	1352.66	-1.58368	14	3783.43	15	1613.65	-1.22886	-1.34602	0.269441	COG2200T	EAL domain, c-di-GMP-specific phosphodiesterase class I (or its enzymatically inactive variant);T;Signal transduction mechanisms ;
K43816_GM003358	-	1	15.3703	0	0	-4.03301	0	0	0	0	0	0	0	0	0	0	-1.34434	0.270272	-	hypothetical protein
K43816_GM002369	-	7	147.939	5	81.7522	-0.847856	3	109.929	1	32.8316	-1.7132	4	165.617	1	59.1803	-1.46917	-1.34341	0.270732	COG2141HR	Flavin-dependent oxidoreductase, luciferase family (includes alkanesulfonate monooxygenase SsuD and methylene tetrahydromethanopterin reductase);HR;Coenzyme transport and metabolism ; General function prediction only ;
K43816_GM004121	map	8	780.044	8	380.243	-1.03469	7	758.513	4	216.689	-1.80281	6	835.446	5	366.918	-1.18489	-1.3408	0.272029	COG0024J	Methionine aminopeptidase;J;Translation, ribosomal structure and biogenesis ;
K43816_GM002727	mdtJ	2	28.8194	3	55.1352	0.912657	1	25.6502	0	0	-4.73607	1	40.4842	1	35.5082	-0.184341	-1.33592	0.274461	COG2076V	Multidrug transporter EmrE and related cation transporters;V;Defense mechanisms ;
K43816_GM002225	-	6	1669.6	7	825.127	-1.01593	6	1517.03	3	761.694	-0.99302	5	1324.94	4	331.41	-1.99598	-1.33498	0.274933	COG0745TK	DNA-binding response regulator, OmpR family, contains REC and winged-helix (wHTH) domain;TK;Signal transduction mechanisms ; Transcription ;
K43816_GM002117	PK, pyk	11	376.573	8	176.813	-1.0864	8	337.117	3	118.194	-1.50421	10	390.12	5	145.978	-1.41201	-1.33421	0.275319	COG0469G	Pyruvate kinase;G;Carbohydrate transport and metabolism ;
K43816_GM003451	ompX	9	943.354	6	347.922	-1.43642	6	868.443	4	282.352	-1.61749	8	691.911	6	359.027	-0.944565	-1.33283	0.276011	COG3637M	Opacity protein and related surface antigens;M;Cell wall/membrane/envelope biogenesis ;
K43816_GM003272	tfoX	7	130.648	7	131.184	0.00586192	7	190.544	1	32.8316	-2.50123	7	191.38	3	67.071	-1.49884	-1.33141	0.276726	COG3070K	Transcriptional regulator of competence genes, TfoX/Sxy family;K;Transcription ;
K43816_GM002610	hpxQ	1	24.9768	1	17.1109	-0.520362	1	18.3216	0	0	-4.27214	1	22.0823	1	39.4535	0.80948	-1.32767	0.278607	COG3195F	2-oxo-4-hydroxy-4-carboxy--5-ureidoimidazoline (OHCU) decarboxylase;F;Nucleotide transport and metabolism ;
K43816_GM002742	dcuR	6	195.972	7	123.579	-0.660928	7	230.852	1	45.9643	-2.30357	5	176.658	4	86.7978	-1.01685	-1.32711	0.278891	COG4565KT	Response regulator of citrate/malate metabolism;KT;Transcription ; Signal transduction mechanisms ;
K43816_GM000004	gyrB	0	0	0	0	0	0	0	0	0	0	1	14.7215	0	0	-3.97467	-1.32489	0.280017	COG0187L	DNA gyrase/topoisomerase IV, subunit B;L;Replication, recombination and repair ;
K43816_GM000104	TPI, tpiA	0	0	0	0	0	0	0	0	0	0	1	14.7215	0	0	-3.97467	-1.32489	0.280017	COG0149G	Triosephosphate isomerase;G;Carbohydrate transport and metabolism ;
K43816_GM000498	lptB	0	0	0	0	0	0	0	0	0	0	1	14.7215	0	0	-3.97467	-1.32489	0.280017	COG1137M	ABC-type lipopolysaccharide export system, ATPase component;M;Cell wall/membrane/envelope biogenesis ;
K43816_GM004673	-	0	0	0	0	0	0	0	0	0	0	1	14.7215	0	0	-3.97467	-1.32489	0.280017	-	hypothetical protein
K43816_GM005029	ATPF1A, atpA	0	0	0	0	0	0	0	0	0	0	1	14.7215	0	0	-3.97467	-1.32489	0.280017	COG0056C	FoF1-type ATP synthase, alpha subunit;C;Energy production and conversion ;
K43816_GM001631	-	0	0	0	0	0	1	14.6573	0	0	-3.96876	0	0	0	0	0	-1.32292	0.281017	-	hypothetical protein
K43816_GM001393	-	2	24.9768	1	13.3085	-0.86035	1	14.6573	0	0	-3.96876	1	14.7215	1	27.6175	0.864156	-1.32165	0.281663	-	hypothetical protein
K43816_GM004356	PTS-Gfr-EIIC, gfrC	6	459.189	5	239.553	-0.93587	6	469.032	4	144.459	-1.69214	4	437.965	5	173.596	-1.33009	-1.31937	0.282827	COG3715G	Phosphotransferase system, mannose/fructose/N-acetylgalactosamine-specific component IIC;G;Carbohydrate transport and metabolism ;
K43816_GM003123	kdgT	10	265.138	7	117.875	-1.16273	6	190.544	3	78.7959	-1.26329	6	172.978	2	59.1803	-1.53154	-1.31919	0.28292	-	hypothetical protein
K43816_GM002700	ydfG	9	267.06	7	117.875	-1.1731	4	124.587	1	32.8316	-1.89224	5	139.854	3	74.9617	-0.890861	-1.31873	0.283151	COG4221C	NADP-dependent 3-hydroxy acid dehydrogenase YdfG;C;Energy production and conversion ;
K43816_GM001752	cbl	4	140.254	3	102.666	-0.446357	2	157.566	1	39.398	-1.97272	3	172.978	1	59.1803	-1.53154	-1.31687	0.284102	COG0583K	DNA-binding transcriptional regulator, LysR family;K;Transcription ;
K43816_GM003445	ydhQ	8	276.666	5	142.591	-0.951384	6	296.809	4	124.76	-1.24371	6	334.914	3	98.6338	-1.75339	-1.31616	0.284468	COG2188K	DNA-binding transcriptional regulator, GntR family;K;Transcription ;
K43816_GM002608	hipB	2	71.0878	1	19.0121	-1.84888	1	62.2933	1	26.2653	-1.21499	2	66.2468	1	35.5082	-0.881247	-1.31504	0.285044	COG1396K	Transcriptional regulator, contains XRE-family HTH domain;K;Transcription ;
K43816_GM001243	K15977	5	249.768	4	114.073	-1.1238	5	208.866	1	39.398	-2.37711	5	154.576	3	114.415	-0.430785	-1.31057	0.287345	COG2259S	Uncharacterized membrane protein YphA, DoxX/SURF4 family;S;Function unknown ;
K43816_GM002176	E1.1.99.3G	7	197.893	4	159.702	-0.307604	7	271.159	3	111.628	-1.27289	6	323.873	3	63.1256	-2.3409	-1.30713	0.289121	-	hypothetical protein
K43816_GM001749	nemR	3	84.5368	3	43.7279	-0.935369	2	62.2933	2	59.097	-0.0747619	4	125.133	1	15.7814	-2.91001	-1.30671	0.289339	COG1309K	DNA-binding transcriptional regulator, AcrR family;K;Transcription ;
K43816_GM000635	-	1	7.68517	1	13.3085	0.720247	1	25.6502	0	0	-4.73607	1	22.0823	1	23.6721	0.096096	-1.30658	0.289409	-	hypothetical protein
K43816_GM001426	dedD	4	105.671	2	39.9255	-1.3821	3	80.6149	1	26.2653	-1.58177	2	77.288	1	39.4535	-0.952525	-1.30546	0.289988	COG3147D	Cell division protein DedD (periplasmic protein involved in septation);D;Cell cycle control, cell division, chromosome partitioning ;
K43816_GM002209	ABC.SN.P	3	96.0646	3	64.6413	-0.564341	3	98.9365	1	26.2653	-1.87394	4	165.617	2	59.1803	-1.46917	-1.30249	0.291536	COG0600P	ABC-type nitrate/sulfonate/bicarbonate transport system, permease component;P;Inorganic ion transport and metabolism ;
K43816_GM002228	-	46	2657.15	34	1184.46	-1.16498	35	2565.02	17	1037.48	-1.30506	38	2940.62	19	1088.92	-1.43239	-1.30081	0.292411	COG0841V	Multidrug efflux pump subunit AcrB;V;Defense mechanisms ;
K43816_GM002405	fdnG	20	995.229	17	509.526	-0.964494	16	1088.3	4	367.714	-1.56283	20	1100.43	9	426.098	-1.36674	-1.29802	0.293869	COG3383R	Predicted molibdopterin-dependent oxidoreductase YjgC;R;General function prediction only ;
K43816_GM004885	-	2	111.435	3	77.9498	-0.510082	1	117.258	2	91.9286	-0.347744	2	136.174	1	15.7814	-3.03107	-1.2963	0.294773	-	hypothetical protein
K43816_GM004665	cutA	2	55.7175	4	58.9377	0.0796699	2	58.629	2	59.097	0.0112771	1	14.7215	0	0	-3.97467	-1.29457	0.295679	COG1324P	Uncharacterized protein involved in tolerance to divalent cations;P;Inorganic ion transport and metabolism ;
K43816_GM003455	glnP	6	226.712	5	197.726	-0.19643	4	208.866	1	32.8316	-2.63302	6	246.585	4	118.361	-1.0526	-1.29402	0.295972	COG0765E	ABC-type amino acid transport system, permease component;E;Amino acid transport and metabolism ;
K43816_GM001778	-	6	10148.3	7	4403.21	-1.20442	6	9131.47	4	3611.48	-1.33802	5	9241.43	4	3665.23	-1.33397	-1.29214	0.296964	-	hypothetical protein
K43816_GM002621	-	7	2762.82	5	1188.26	-1.2166	5	2902.14	3	1181.94	-1.29524	4	3367.55	5	1313.8	-1.35728	-1.28971	0.298248	COG3491Q	Isopenicillin N synthase and related dioxygenases;Q;Secondary metabolites biosynthesis, transport and catabolism ;
K43816_GM002467	pqqC	6	178.68	4	53.234	-1.72816	5	131.915	1	78.7959	-0.73612	5	220.823	5	82.8524	-1.40348	-1.28925	0.298487	COG5424H	Pyrroloquinoline quinone (PQQ) biosynthesis protein C;H;Coenzyme transport and metabolism ;
K43816_GM002504	emrB	13	407.314	9	237.652	-0.774771	10	450.711	2	78.7959	-2.50101	6	290.75	6	193.322	-0.586281	-1.28735	0.299494	COG0477GEPR	MFS family permease;GEPR;Carbohydrate transport and metabolism ; Amino acid transport and metabolism ; Inorganic ion transport and metabolism ; General function prediction only ;
K43816_GM002691	PncC	2	28.8194	3	36.1231	0.316067	1	18.3216	0	0	-4.27214	1	14.7215	1	15.7814	0.0941236	-1.28732	0.299514	COG1546H	Nicotinamide mononucleotide (NMN) deamidase PncC;H;Coenzyme transport and metabolism ;
K43816_GM003414	-	16	468.795	12	328.91	-0.509959	11	534.99	4	177.291	-1.58797	11	533.655	7	157.814	-1.75127	-1.28307	0.301775	COG0582LX	Integrase;LX;Replication, recombination and repair ; Mobilome: prophages, transposons;
K43816_GM002592	glvA	9	328.541	10	201.529	-0.70233	7	439.718	3	137.893	-1.66588	8	449.006	4	161.759	-1.4672	-1.27847	0.304232	COG1486G	Alpha-galactosidase/6-phospho-beta-glucosidase, family 4 of glycosyl hydrolase;G;Carbohydrate transport and metabolism ;
K43816_GM003900	-	1	40.3471	1	9.50607	-1.97656	1	54.9647	1	32.8316	-0.726144	1	44.1645	1	19.7268	-1.1237	-1.27547	0.305846	-	hypothetical protein
K43816_GM002936	pspC	3	78.7729	4	77.9498	-0.014964	3	124.587	1	32.8316	-1.89224	3	77.288	1	19.7268	-1.9173	-1.27483	0.306188	COG1983KT	Phage shock protein PspC (stress-responsive transcriptional regulator);KT;Transcription ; Signal transduction mechanisms ;
K43816_GM002580	fabG	5	184.444	5	134.986	-0.447523	6	153.901	1	26.2653	-2.50621	5	143.535	3	78.907	-0.855022	-1.26958	0.309022	COG1028IQR	NAD(P)-dependent dehydrogenase, short-chain alcohol dehydrogenase family;IQR;Lipid transport and metabolism ; Secondary metabolites biosynthesis, transport and catabolism ; General function prediction only ;
K43816_GM002855	-	10	3661.98	8	1823.26	-1.0057	10	3832.87	5	1418.33	-1.4336	8	3643.58	6	1416.38	-1.36252	-1.26727	0.310276	COG1284S	Uncharacterized membrane-anchored protein YitT, contains DUF161 and DUF2179 domains;S;Function unknown ;
K43816_GM002282	-	7	265.138	4	157.801	-0.744957	5	293.145	2	105.061	-1.47163	7	309.152	3	102.579	-1.58224	-1.26628	0.310819	COG1566V	Multidrug resistance efflux pump;V;Defense mechanisms ;
K43816_GM002115	ynhG	8	474.559	9	252.862	-0.905582	6	589.955	4	183.857	-1.67664	8	522.614	5	224.885	-1.21291	-1.26504	0.311489	COG1376M	Lipoprotein-anchoring transpeptidase ErfK/SrfK;M;Cell wall/membrane/envelope biogenesis ;
K43816_GM002433	-	5	146.018	3	43.7279	-1.71675	4	120.922	2	59.097	-1.0206	5	139.854	3	67.071	-1.04909	-1.26215	0.31307	COG3685P	Ferritin-like metal-binding protein YciE;P;Inorganic ion transport and metabolism ;
K43816_GM003232	puuP	13	380.416	9	188.22	-1.0113	12	458.039	3	157.592	-1.5333	8	316.513	4	134.142	-1.23234	-1.25898	0.314805	COG0531E	Amino acid transporter;E;Amino acid transport and metabolism ;
K43816_GM002842	ompN	16	388.101	15	249.059	-0.637875	12	348.11	4	151.026	-1.19937	13	441.645	5	114.415	-1.93932	-1.25885	0.314873	COG3203M	Outer membrane protein (porin);M;Cell wall/membrane/envelope biogenesis ;
K43816_GM001323	K07054	10	268.981	8	226.245	-0.248611	10	249.173	1	32.8316	-2.88648	8	356.997	9	228.83	-0.639377	-1.25816	0.315255	COG2321R	Predicted metalloprotease;R;General function prediction only ;
K43816_GM001761	-	6	155.625	3	60.8389	-1.34073	2	106.265	1	26.2653	-1.97604	3	114.092	2	82.8524	-0.45686	-1.25788	0.315409	-	hypothetical protein
K43816_GM002154	-	11	929.905	9	372.638	-1.31699	9	787.828	5	499.041	-0.657664	10	920.095	6	264.339	-1.79551	-1.25672	0.316043	COG4332S	Uncharacterized protein;S;Function unknown ;
K43816_GM002927	ycjG, ykfB	2	76.8517	2	43.7279	-0.799552	3	164.894	2	78.7959	-1.05588	2	92.0095	1	23.6721	-1.9145	-1.25664	0.316088	COG4948MR	L-alanine-DL-glutamate epimerase or related enzyme of enolase superfamily;MR;Cell wall/membrane/envelope biogenesis ; General function prediction only ;
K43816_GM002323	-	8	236.319	5	123.579	-0.929766	5	197.873	1	52.5306	-1.89341	8	257.627	2	134.142	-0.936394	-1.25319	0.317989	COG1208JM	NDP-sugar pyrophosphorylase, includes eIF-2Bgamma, eIF-2Bepsilon, and LPS biosynthesis proteins;JM;Translation, ribosomal structure and biogenesis ; Cell wall/membrane/envelope biogenesis ;
K43816_GM002708	-	2	67.2452	3	36.1231	-0.878411	3	76.9506	1	26.2653	-1.51549	4	103.051	2	39.4535	-1.36295	-1.25228	0.31849	-	hypothetical protein
K43816_GM001685	-	6	213.263	7	176.813	-0.269025	6	172.223	1	32.8316	-2.35618	7	250.266	4	114.415	-1.12238	-1.2492	0.3202	COG2203T	GAF domain;T;Signal transduction mechanisms ;
K43816_GM002817	paaK	11	309.328	7	144.492	-1.09285	9	252.838	4	118.194	-1.0906	9	316.513	4	106.525	-1.56215	-1.24853	0.320568	COG1541H	Phenylacetate-coenzyme A ligase PaaK, adenylate-forming domain family;H;Coenzyme transport and metabolism ;
K43816_GM003172	URA4, pyrC	12	1681.13	11	737.671	-1.18728	11	1909.11	4	656.633	-1.5383	10	1615.69	10	796.961	-1.01865	-1.24808	0.32082	COG0418F	Dihydroorotase;F;Nucleotide transport and metabolism ;
K43816_GM001835	dapA	10	484.165	8	252.862	-0.934435	9	505.675	3	105.061	-2.25616	10	434.285	6	295.901	-0.551975	-1.24752	0.321127	COG0329EM	Dihydrodipicolinate synthase/N-acetylneuraminate lyase;EM;Amino acid transport and metabolism ; Cell wall/membrane/envelope biogenesis ;
K43816_GM002208	-	7	422.684	7	220.541	-0.935416	6	395.746	2	91.9286	-2.09402	5	345.956	5	213.049	-0.69681	-1.24208	0.324161	COG0277C	FAD/FMN-containing dehydrogenase;C;Energy production and conversion ;
K43816_GM000414	secY	0	0	0	0	0	1	21.9859	1	32.8316	0.557625	1	18.4019	0	0	-4.27813	-1.24017	0.325233	COG0201U	Preprotein translocase subunit SecY;U;Intracellular trafficking, secretion, and vesicular transport ;
K43816_GM001896	pqiA	12	528.355	9	306.096	-0.785548	10	476.361	2	78.7959	-2.58069	8	415.883	9	327.464	-0.343906	-1.23672	0.32717	COG2995S	Uncharacterized paraquat-inducible protein A;S;Function unknown ;
K43816_GM000863	fimE	6	330.462	6	224.343	-0.556719	6	348.11	1	52.5306	-2.70524	4	279.709	4	205.158	-0.445322	-1.23576	0.327707	COG4974L	Site-specific recombinase XerD;L;Replication, recombination and repair ;
K43816_GM002574	-	10	322.777	6	131.184	-1.29245	8	282.152	5	170.725	-0.721482	8	423.244	4	130.197	-1.69316	-1.2357	0.327742	COG3806T	Anti-sigma factor ChrR, cupin superfamily;T;Signal transduction mechanisms ;
K43816_GM002761	abgT	12	576.387	8	231.948	-1.30953	12	505.675	4	348.015	-0.537771	11	673.509	7	185.432	-1.85519	-1.23416	0.328607	COG2978H	p-Aminobenzoyl-glutamate transporter AbgT;H;Coenzyme transport and metabolism ;
K43816_GM002759	abgA	7	130.648	5	70.3449	-0.883801	6	146.573	1	39.398	-1.86907	4	84.6487	2	43.3989	-0.947908	-1.23359	0.32893	COG1473R	Metal-dependent amidase/aminoacylase/carboxypeptidase;R;General function prediction only ;
K43816_GM001925	rnd	4	1331.45	6	507.624	-1.38941	4	1286.17	1	485.908	-1.40249	5	1185.08	6	631.256	-0.907622	-1.23317	0.329166	COG0349J	Ribonuclease D;J;Translation, ribosomal structure and biogenesis ;
K43816_GM003257	rsbV	6	363.124	4	184.418	-0.97365	4	395.746	2	137.893	-1.51424	5	430.604	4	185.432	-1.21106	-1.23299	0.329273	COG1366T	Anti-anti-sigma regulatory factor (antagonist of anti-sigma factor);T;Signal transduction mechanisms ;
K43816_GM001552	sanA	10	528.355	8	266.17	-0.986478	7	523.997	6	196.99	-1.40688	9	496.851	5	201.213	-1.29984	-1.23107	0.330358	COG2949M	Uncharacterized periplasmic protein SanA, affects membrane permeability for vancomycin;M;Cell wall/membrane/envelope biogenesis ;
K43816_GM003799	cadB	19	537.962	16	401.156	-0.422426	14	564.304	3	98.4949	-2.50633	13	529.975	8	311.683	-0.763943	-1.2309	0.330451	COG0531E	Amino acid transporter;E;Amino acid transport and metabolism ;
K43816_GM001375	E6.5.1.2, ligA, ligB	1	30.7407	1	26.617	-0.200775	1	18.3216	0	0	-4.27214	1	29.443	1	51.2896	0.780412	-1.23083	0.330489	COG0272L	NAD-dependent DNA ligase;L;Replication, recombination and repair ;
K43816_GM002486	ydaM	13	511.064	8	222.442	-1.19642	12	432.389	2	144.459	-1.57505	9	456.367	5	240.666	-0.920335	-1.2306	0.330621	COG3706TK	Two-component response regulator, PleD family, consists of two REC domains and a diguanylate cyclase (GGDEF) domain;TK;Signal transduction mechanisms ; Transcription ;
K43816_GM000910	-	5	153.703	5	85.5547	-0.837821	5	227.188	2	65.6633	-1.77526	2	117.772	2	55.2349	-1.07866	-1.23058	0.330634	-	hypothetical protein
K43816_GM002625	ncd2, npd	8	186.365	5	108.369	-0.776647	6	216.195	2	52.5306	-2.02055	7	206.101	3	110.47	-0.893682	-1.23029	0.330795	COG2070R	NAD(P)H-dependent flavin oxidoreductase YrpB, nitropropane dioxygenase family;R;General function prediction only ;
K43816_GM002343	prr	16	1575.46	15	756.683	-1.05702	14	1788.19	4	696.031	-1.36001	13	1542.08	7	639.147	-1.26934	-1.22879	0.331649	COG1012C	Acyl-CoA reductase or other NAD-dependent aldehyde dehydrogenase;C;Energy production and conversion ;
K43816_GM002954	rnb	8	186.365	3	89.3571	-1.05214	5	183.216	2	59.097	-1.61603	4	128.813	2	63.1256	-1.01746	-1.22855	0.331786	COG4776K	Exoribonuclease II;K;Transcription ;
K43816_GM000453	rng, cafA	24	2053.86	15	777.597	-1.40009	22	1846.81	9	814.225	-1.18055	22	1832.83	14	856.141	-1.09725	-1.22597	0.333253	COG1530J	Ribonuclease G or E;J;Translation, ribosomal structure and biogenesis ;
K43816_GM003163	rne	5	121.041	2	66.5425	-0.853502	5	197.873	2	85.3623	-1.20337	4	184.019	2	59.1803	-1.62031	-1.22573	0.333388	COG5373S	Uncharacterized membrane protein;S;Function unknown ;
K43816_GM002480	tenA	6	274.745	7	176.813	-0.632972	5	377.424	3	111.628	-1.74844	5	338.595	4	138.087	-1.28782	-1.22308	0.334898	COG0819H	Thiaminase;H;Coenzyme transport and metabolism ;
K43816_GM002743	apbE	9	286.272	6	136.887	-1.05893	7	274.824	6	249.521	-0.138817	9	309.152	2	55.2349	-2.46344	-1.22039	0.336434	COG1477H	Thiamine biosynthesis lipoprotein ApbE;H;Coenzyme transport and metabolism ;
K43816_GM001322	purC	7	1002.91	7	509.526	-0.975581	6	1110.29	6	453.077	-1.29122	7	1188.76	5	453.716	-1.38764	-1.21815	0.337722	COG0152F	Phosphoribosylaminoimidazole-succinocarboxamide synthase;F;Nucleotide transport and metabolism ;
K43816_GM002668	urtB	3	55.7175	2	38.0243	-0.53942	1	18.3216	0	0	-4.27214	1	29.443	2	67.071	1.16093	-1.21688	0.338452	COG1413R	HEAT repeat;R;General function prediction only ;
K43816_GM003032	nudG	2	157.546	2	68.4437	-1.19098	2	120.922	1	52.5306	-1.18753	2	125.133	1	51.2896	-1.27035	-1.21629	0.338791	COG0494V	8-oxo-dGTP pyrophosphatase MutT and related house-cleaning NTP pyrophosphohydrolases, NUDIX family;V;Defense mechanisms ;
K43816_GM000644	gmhC, hldE, waaE, rfaE	1	11.5277	0	0	-3.64706	0	0	0	0	0	0	0	0	0	0	-1.21569	0.339138	COG2870M	ADP-heptose synthase, bifunctional sugar kinase/adenylyltransferase;M;Cell wall/membrane/envelope biogenesis ;
K43816_GM001256	iscS, NFS1	1	11.5277	0	0	-3.64706	0	0	0	0	0	0	0	0	0	0	-1.21569	0.339138	COG1104E	Cysteine sulfinate desulfinase/cysteine desulfurase or related enzyme;E;Amino acid transport and metabolism ;
K43816_GM002948	sapD	1	11.5277	0	0	-3.64706	0	0	0	0	0	0	0	0	0	0	-1.21569	0.339138	COG4170V	ABC-type antimicrobial peptide transport system, ATPase component;V;Defense mechanisms ;
K43816_GM003015	nadE	1	11.5277	0	0	-3.64706	0	0	0	0	0	0	0	0	0	0	-1.21569	0.339138	COG0171H	NH3-dependent NAD+ synthetase;H;Coenzyme transport and metabolism ;
K43816_GM003679	ABC.FEV.P	1	11.5277	0	0	-3.64706	0	0	0	0	0	0	0	0	0	0	-1.21569	0.339138	COG0609P	ABC-type Fe3+-siderophore transport system, permease component;P;Inorganic ion transport and metabolism ;
K43816_GM000723	ruvX	1	28.8194	1	36.1231	0.316067	1	58.629	0	0	-5.89794	1	14.7215	1	59.1803	1.93655	-1.21511	0.339469	COG0816K	RNase H-fold protein, predicted Holliday junction resolvase in Firmicutes and mycoplasms, involved in anti-termination at Rho-dependent terminators;K;Transcription ;
K43816_GM004530	-	5	261.296	5	142.591	-0.869227	4	326.124	2	72.2296	-2.15934	5	272.348	4	177.541	-0.614485	-1.21435	0.339906	-	hypothetical protein
K43816_GM000502	kdsD, kpsF	16	3260.43	16	1197.77	-1.44396	14	2883.82	12	1149.11	-1.32671	15	2705.08	15	1479.51	-0.870112	-1.21359	0.340343	COG0794GM	D-arabinose 5-phosphate isomerase GutQ;GM;Carbohydrate transport and metabolism ; Cell wall/membrane/envelope biogenesis ;
K43816_GM002279	-	7	384.258	5	197.726	-0.955043	8	362.767	3	111.628	-1.69145	6	338.595	3	169.65	-0.992773	-1.21309	0.340633	COG4989R	Predicted oxidoreductase;R;General function prediction only ;
K43816_GM001216	srmB	10	947.197	6	467.699	-1.01653	8	985.701	2	328.316	-1.58314	7	794.962	3	386.645	-1.03796	-1.21254	0.34095	COG0513L	Superfamily II DNA and RNA helicase;L;Replication, recombination and repair ;
K43816_GM001383	-	20	1462.1	16	783.3	-0.899553	16	1714.9	8	538.439	-1.66943	14	1431.67	13	682.546	-1.06759	-1.21219	0.341151	COG3706TK	Two-component response regulator, PleD family, consists of two REC domains and a diguanylate cyclase (GGDEF) domain;TK;Signal transduction mechanisms ; Transcription ;
K43816_GM003149	holB	1	55.7175	1	34.2219	-0.687321	1	76.9506	1	32.8316	-1.20419	1	55.2057	1	15.7814	-1.74385	-1.21179	0.341386	COG0470L	DNA polymerase III, delta prime subunit;L;Replication, recombination and repair ;
K43816_GM002463	guaA, GMPS	4	403.471	3	228.146	-0.819771	2	491.018	1	131.327	-1.89461	3	485.81	2	256.448	-0.919078	-1.21115	0.341753	COG0518F	GMP synthase - Glutamine amidotransferase domain;F;Nucleotide transport and metabolism ;
K43816_GM002558	rbsK, RBKS	2	24.9768	1	7.60486	-1.594	1	14.6573	1	59.097	1.94046	1	14.7215	0	0	-3.97467	-1.2094	0.342766	COG0524G	Sugar or nucleoside kinase, ribokinase family;G;Carbohydrate transport and metabolism ;
K43816_GM002061	-	4	230.555	4	133.085	-0.788207	4	219.859	1	91.9286	-1.24893	3	261.307	2	86.7978	-1.579	-1.20538	0.345103	-	hypothetical protein
K43816_GM000803	-	4	107.592	3	47.5304	-1.16196	3	91.6079	1	32.8316	-1.45276	2	95.6898	2	47.3442	-1.00002	-1.20491	0.345374	-	hypothetical protein
K43816_GM002392	NRT, narK, nrtP, nasA	14	595.6	11	361.231	-0.719856	12	659.577	5	203.556	-1.69123	10	636.706	7	276.175	-1.2021	-1.20439	0.345678	COG2223P	Nitrate/nitrite transporter NarK;P;Inorganic ion transport and metabolism ;
K43816_GM004179	K09910	6	543.725	6	247.158	-1.13427	6	545.983	3	183.857	-1.56508	6	437.965	4	232.776	-0.908981	-1.20278	0.346619	COG3112S	Uncharacterized protein YacL, UPF0231 family;S;Function unknown ;
K43816_GM003319	aroA	10	347.754	5	123.579	-1.48515	11	421.396	4	236.388	-0.831351	6	242.905	4	98.6338	-1.29161	-1.2027	0.346663	COG0128E	5-enolpyruvylshikimate-3-phosphate synthase;E;Amino acid transport and metabolism ;
K43816_GM000887	araE	16	9804.35	16	2281.46	-2.10298	16	3979.45	11	7163.87	0.84801	16	8505.36	13	1672.83	-2.34539	-1.20012	0.348173	COG2814G	Predicted arabinose efflux permease, MFS family;G;Carbohydrate transport and metabolism ;
K43816_GM001984	-	22	618.656	17	285.182	-1.11453	17	564.304	4	196.99	-1.5136	17	471.088	10	240.666	-0.96604	-1.19806	0.349382	COG1502I	Phosphatidylserine/phosphatidylglycerophosphate/cardiolipin synthase or related enzyme;I;Lipid transport and metabolism ;
K43816_GM002975	rluB	11	547.568	8	224.343	-1.28355	8	513.004	5	229.822	-1.155	7	430.604	5	193.322	-1.15126	-1.1966	0.350237	COG1187J	16S rRNA U516 pseudouridylate synthase RsuA and related 23S rRNA U2605, pseudouridylate synthases;J;Translation, ribosomal structure and biogenesis ;
K43816_GM003139	-	4	170.995	4	68.4437	-1.30845	3	157.566	1	72.2296	-1.11458	3	169.297	2	74.9617	-1.16471	-1.19591	0.350641	COG3134S	Uncharacterized conserved protein YcfJ, contains glycine zipper 2TM domain;S;Function unknown ;
K43816_GM001214	UNG, UDG	6	612.892	4	323.206	-0.921072	5	578.962	3	190.424	-1.59919	4	669.829	3	319.574	-1.06529	-1.19518	0.351071	COG0692L	Uracil DNA glycosylase;L;Replication, recombination and repair ;
K43816_GM001054	-	7	215.185	6	155.9	-0.462422	6	274.824	2	65.6633	-2.04878	5	272.348	2	130.197	-1.05901	-1.19007	0.354088	COG0583K	DNA-binding transcriptional regulator, LysR family;K;Transcription ;
K43816_GM001999	K11905	2	59.56	1	19.0121	-1.59749	2	87.9436	1	39.398	-1.13861	2	84.6487	2	47.3442	-0.825088	-1.18706	0.355871	COG3518U	Predicted component of the type VI protein secretion system;U;Intracellular trafficking, secretion, and vesicular transport ;
K43816_GM003600	gltI, aatJ	8	261.296	7	140.69	-0.888457	6	194.209	2	59.097	-1.69965	7	239.225	5	122.306	-0.962142	-1.18342	0.358038	COG0834ET	ABC-type amino acid transport/signal transduction system, periplasmic component/domain;ET;Amino acid transport and metabolism ; Signal transduction mechanisms ;
K43816_GM003128	-	4	280.509	3	115.974	-1.26699	3	175.887	1	65.6633	-1.40786	3	239.225	2	130.197	-0.872653	-1.1825	0.358583	-	hypothetical protein
K43816_GM002144	ABC.SN.A	7	382.337	4	167.307	-1.18752	5	381.089	2	210.123	-0.855827	5	426.924	2	149.923	-1.50354	-1.18229	0.358707	COG1116P	ABC-type nitrate/sulfonate/bicarbonate transport system, ATPase component;P;Inorganic ion transport and metabolism ;
K43816_GM002049	oppC	8	174.838	3	58.9377	-1.55271	6	153.901	2	78.7959	-0.956961	5	154.576	3	74.9617	-1.03427	-1.18131	0.359292	COG1173EP	ABC-type dipeptide/oligopeptide/nickel transport system, permease component;EP;Amino acid transport and metabolism ; Inorganic ion transport and metabolism ;
K43816_GM004744	-	2	144.097	2	104.567	-0.45886	2	186.88	1	32.8316	-2.47337	2	169.297	2	110.47	-0.611403	-1.18121	0.359355	-	hypothetical protein
K43816_GM002054	clsA_B	14	1489	15	762.387	-0.964826	12	1245.87	8	827.357	-0.589982	15	1762.9	8	445.825	-1.98099	-1.1786	0.360916	COG1502I	Phosphatidylserine/phosphatidylglycerophosphate/cardiolipin synthase or related enzyme;I;Lipid transport and metabolism ;
K43816_GM002110	sufB	11	2434.28	9	971.521	-1.32428	8	2275.54	5	919.286	-1.30669	7	2035.25	6	1092.86	-0.896483	-1.17582	0.362583	COG0719O	Fe-S cluster assembly scaffold protein SufB;O;Posttranslational modification, protein turnover, chaperones ;
K43816_GM001725	-	6	257.453	7	152.097	-0.755455	5	216.195	2	85.3623	-1.33051	5	290.75	4	106.525	-1.44007	-1.17535	0.362868	-	hypothetical protein
K43816_GM002581	E2.3.1.9, atoB	9	336.226	7	167.307	-1.00262	8	311.467	3	124.76	-1.31303	7	320.193	4	138.087	-1.20745	-1.17437	0.363457	COG0183I	Acetyl-CoA acetyltransferase;I;Lipid transport and metabolism ;
K43816_GM001285	IMPDH, guaB	7	526.434	4	260.466	-1.01236	7	553.312	3	196.99	-1.48527	6	618.304	3	303.792	-1.02282	-1.17349	0.363986	COG2070R	NAD(P)H-dependent flavin oxidoreductase YrpB, nitropropane dioxygenase family;R;General function prediction only ;
K43816_GM004891	wecE, rffA	21	4078.9	20	1802.35	-1.17785	19	3719.28	15	1700.68	-1.12845	20	3606.77	15	1558.41	-1.2101	-1.17214	0.364799	COG0399M	dTDP-4-amino-4,6-dideoxygalactose transaminase;M;Cell wall/membrane/envelope biogenesis ;
K43816_GM002545	-	8	630.184	6	385.947	-0.705925	7	685.227	2	256.087	-1.41643	6	713.993	5	272.229	-1.38782	-1.17006	0.366054	COG1280E	Threonine/homoserine/homoserine lactone efflux protein;E;Amino acid transport and metabolism ;
K43816_GM001290	-	15	1538.95	11	889.768	-0.789765	11	1634.28	3	525.306	-1.63557	12	1564.16	4	737.781	-1.08309	-1.16947	0.366406	COG3598L	RecA-family ATPase;L;Replication, recombination and repair ;
K43816_GM002667	urtC	7	238.24	4	89.3571	-1.40475	4	197.873	3	124.76	-0.661171	5	257.627	3	94.6885	-1.43445	-1.16679	0.36803	COG4177E	ABC-type branched-chain amino acid transport system, permease component;E;Amino acid transport and metabolism ;
K43816_GM001074	hypA, hybF	1	42.2684	1	34.2219	-0.296843	1	25.6502	0	0	-4.73607	1	18.4019	1	55.2349	1.53527	-1.16588	0.368581	COG0375R	Zn finger protein HypA/HybF (possibly regulating hydrogenase expression);R;General function prediction only ;
K43816_GM001678	-	3	86.4581	3	43.7279	-0.967416	2	65.9577	1	26.2653	-1.29618	3	84.6487	2	35.5082	-1.23021	-1.1646	0.369358	COG3915S	Uncharacterized protein;S;Function unknown ;
K43816_GM001774	rusA	3	119.12	2	68.4437	-0.790561	3	102.601	2	65.6633	-0.636071	3	184.019	1	43.3989	-2.05908	-1.1619	0.371001	COG4570L	Holliday junction resolvase RusA (prophage-encoded endonuclease);L;Replication, recombination and repair ;
K43816_GM002515	ABC.PA.P	5	86.4581	2	41.8267	-1.03008	3	76.9506	1	39.398	-0.948277	4	125.133	2	43.3989	-1.50635	-1.16157	0.371204	COG0765E	ABC-type amino acid transport system, permease component;E;Amino acid transport and metabolism ;
K43816_GM002291	pdxK, pdxY	7	628.262	7	247.158	-1.3424	6	611.941	5	439.944	-0.475152	7	739.756	7	232.776	-1.66387	-1.16048	0.371871	COG2240H	Pyridoxal/pyridoxine/pyridoxamine kinase;H;Coenzyme transport and metabolism ;
K43816_GM003688	-	1	17.2916	1	11.4073	-0.559995	1	14.6573	0	0	-3.96876	1	14.7215	1	31.5628	1.05049	-1.15942	0.372513	COG5618S	Predicted periplasmic lipoprotein;S;Function unknown ;
K43816_GM001688	-	16	977.937	12	530.439	-0.881313	14	945.393	5	315.184	-1.58168	13	997.383	7	493.169	-1.01459	-1.15919	0.372654	-	hypothetical protein
K43816_GM001924	ACSL, fadD	20	541.804	16	330.811	-0.710069	17	710.877	8	256.087	-1.46937	15	629.345	8	256.448	-1.29186	-1.1571	0.373934	COG0318IQ	Acyl-CoA synthetase (AMP-forming)/AMP-acid ligase II;IQ;Lipid transport and metabolism ; Secondary metabolites biosynthesis, transport and catabolism ;
K43816_GM002152	ABC.PA.P	7	870.345	8	456.292	-0.93013	5	894.093	3	387.413	-1.20444	5	986.342	4	390.59	-1.33421	-1.15626	0.374449	COG0765E	ABC-type amino acid transport system, permease component;E;Amino acid transport and metabolism ;
K43816_GM002901	-	14	3112.49	12	1454.43	-1.09709	8	3213.6	4	1352.66	-1.24777	9	3319.7	5	1522.91	-1.12371	-1.15619	0.37449	-	hypothetical protein
K43816_GM002835	-	1	124.884	2	32.3206	-1.91761	1	69.622	1	72.2296	0.0523101	1	121.453	1	39.4535	-1.59788	-1.15439	0.375593	-	hypothetical protein
K43816_GM001849	araH	9	322.777	9	241.454	-0.417288	8	300.474	2	105.061	-1.50713	9	364.358	5	126.251	-1.52163	-1.14868	0.379108	COG1172G	Ribose/xylose/arabinose/galactoside ABC-type transport system, permease component;G;Carbohydrate transport and metabolism ;
K43816_GM000806	evgA, bvgA	2	99.9072	2	77.9498	-0.354021	2	190.544	2	52.5306	-1.83924	3	187.699	2	78.907	-1.23969	-1.14432	0.381809	COG2197TK	DNA-binding response regulator, NarL/FixJ family, contains REC and HTH domains;TK;Signal transduction mechanisms ; Transcription ;
K43816_GM003129	npdA	4	107.592	3	58.9377	-0.857388	4	128.251	1	26.2653	-2.24504	4	99.3702	3	78.907	-0.328937	-1.14379	0.382139	COG0846O	NAD-dependent protein deacetylase, SIR2 family;O;Posttranslational modification, protein turnover, chaperones ;
K43816_GM001737	ybtA	17	8351.85	15	3952.63	-1.07909	11	8405.94	8	3880.7	-1.11489	12	8321.34	9	3542.93	-1.23164	-1.14187	0.383326	COG2207K	AraC-type DNA-binding domain and AraC-containing proteins;K;Transcription ;
K43816_GM002376	praC, xylH	4	270.902	4	167.307	-0.691993	4	293.145	2	85.3623	-1.76806	4	345.956	3	177.541	-0.958497	-1.13952	0.384795	COG1942Q	Phenylpyruvate tautomerase PptA, 4-oxalocrotonate tautomerase family;Q;Secondary metabolites biosynthesis, transport and catabolism ;
K43816_GM002093	-	5	653.239	4	338.416	-0.946762	5	758.513	3	413.679	-0.873081	5	916.414	2	303.792	-1.58975	-1.13653	0.386658	-	hypothetical protein
K43816_GM000524	secG	1	9.60646	0	0	-3.40687	0	0	0	0	0	0	0	0	0	0	-1.13562	0.387224	COG1314U	Preprotein translocase subunit SecG;U;Intracellular trafficking, secretion, and vesicular transport ;
K43816_GM002972	-	1	9.60646	0	0	-3.40687	0	0	0	0	0	0	0	0	0	0	-1.13562	0.387224	-	hypothetical protein
K43816_GM004116	dxr	1	9.60646	0	0	-3.40687	0	0	0	0	0	0	0	0	0	0	-1.13562	0.387224	COG0743I	1-deoxy-D-xylulose 5-phosphate reductoisomerase;I;Lipid transport and metabolism ;
K43816_GM004128	mtnN, mtn, pfs	1	9.60646	0	0	-3.40687	0	0	0	0	0	0	0	0	0	0	-1.13562	0.387224	COG0775F	Nucleoside phosphorylase;F;Nucleotide transport and metabolism ;
K43816_GM004596	priB	1	9.60646	0	0	-3.40687	0	0	0	0	0	0	0	0	0	0	-1.13562	0.387224	COG2965L	Primosomal replication protein N;L;Replication, recombination and repair ;
K43816_GM004597	RP-S6, MRPS6, rpsF	1	9.60646	0	0	-3.40687	0	0	0	0	0	0	0	0	0	0	-1.13562	0.387224	COG0360J	Ribosomal protein S6;J;Translation, ribosomal structure and biogenesis ;
K43816_GM004837	murB	1	9.60646	0	0	-3.40687	0	0	0	0	0	0	0	0	0	0	-1.13562	0.387224	COG0812M	UDP-N-acetylenolpyruvoylglucosamine reductase;M;Cell wall/membrane/envelope biogenesis ;
K43816_GM004993	typA, bipA	23	1458.26	21	920.188	-0.66367	20	1648.94	8	650.067	-1.34154	20	1759.22	11	670.71	-1.38985	-1.13168	0.389693	COG1217T	Predicted membrane GTPase involved in stress response;T;Signal transduction mechanisms ;
K43816_GM003409	-	6	655.16	6	296.589	-1.14072	4	630.262	1	269.219	-1.22411	3	552.057	3	272.229	-1.01732	-1.12738	0.3924	-	hypothetical protein
K43816_GM004316	slt	25	2388.17	21	1159.74	-1.04146	24	2663.96	11	860.189	-1.62971	25	2373.84	19	1451.89	-0.708908	-1.12669	0.392835	COG0741M	Soluble lytic murein transglycosylase and related regulatory proteins (some contain LysM/invasin domains);M;Cell wall/membrane/envelope biogenesis ;
K43816_GM002775	-	2	34.5832	3	55.1352	0.657708	3	109.929	1	26.2653	-2.0245	3	66.2468	1	15.7814	-2.0026	-1.12313	0.395085	-	hypothetical protein
K43816_GM002768	pntA	11	368.888	7	228.146	-0.690823	8	406.739	3	196.99	-1.04222	8	467.408	2	149.923	-1.63395	-1.12233	0.395593	COG3288C	NAD/NADP transhydrogenase alpha subunit;C;Energy production and conversion ;
K43816_GM002670	metE	5	109.514	3	30.4194	-1.81449	3	76.9506	1	59.097	-0.375268	2	99.3702	2	43.3989	-1.17674	-1.12217	0.395697	COG0620E	Methionine synthase II (cobalamin-independent);E;Amino acid transport and metabolism ;
K43816_GM002622	metQ	8	318.934	6	133.085	-1.25463	5	304.138	4	157.592	-0.944143	6	283.389	4	126.251	-1.16019	-1.11965	0.397292	COG1464P	ABC-type metal ion transport system, periplasmic component/surface antigen;P;Inorganic ion transport and metabolism ;
K43816_GM002829	AOC3, AOC2, tynA	16	831.919	14	450.588	-0.88317	13	960.05	4	413.679	-1.21262	10	842.807	7	351.136	-1.26078	-1.11886	0.397799	COG3733Q	Cu2+-containing amine oxidase;Q;Secondary metabolites biosynthesis, transport and catabolism ;
K43816_GM002528	-	12	499.536	8	279.479	-0.835583	9	505.675	3	177.291	-1.50683	10	430.604	5	213.049	-1.01177	-1.11806	0.398305	COG0697GER	Permease of the drug/metabolite transporter (DMT) superfamily;GER;Carbohydrate transport and metabolism ; Amino acid transport and metabolism ; General function prediction only ;
K43816_GM001989	-	10	232.476	6	93.1595	-1.3101	5	172.223	2	78.7959	-1.11824	7	158.256	2	82.8524	-0.925426	-1.11792	0.398393	-	hypothetical protein
K43816_GM000425	PDF, def	3	59.56	1	39.9255	-0.565366	2	95.2722	1	59.097	-0.679827	2	88.3291	1	19.7268	-2.10764	-1.11761	0.398592	COG0242J	Peptide deformylase;J;Translation, ribosomal structure and biogenesis ;
K43816_GM002682	ltnD	5	2278.65	4	998.138	-1.19006	4	2158.28	3	1070.31	-1.01117	4	2083.09	2	938.994	-1.1487	-1.11664	0.399207	COG2084I	3-hydroxyisobutyrate dehydrogenase or related beta-hydroxyacid dehydrogenase;I;Lipid transport and metabolism ;
K43816_GM002586	-	19	803.1	12	448.687	-0.838454	13	677.898	5	223.255	-1.59805	12	688.231	9	366.918	-0.905604	-1.11404	0.400869	-	hypothetical protein
K43816_GM001652	hisIE	7	165.231	5	153.998	-0.100937	6	208.866	1	39.398	-2.37711	6	180.339	3	98.6338	-0.863978	-1.11401	0.400887	COG0140E	Phosphoribosyl-ATP pyrophosphohydrolase;E;Amino acid transport and metabolism ;
K43816_GM002149	ABC.FEV.S	5	228.634	3	133.085	-0.776186	4	296.809	2	111.628	-1.40283	4	239.225	3	106.525	-1.15972	-1.11291	0.401589	COG0614P	ABC-type Fe3+-hydroxamate transport system, periplasmic component;P;Inorganic ion transport and metabolism ;
K43816_GM002315	-	6	309.328	4	136.887	-1.1703	4	307.802	2	98.4949	-1.63399	4	272.348	2	189.377	-0.52188	-1.10872	0.404272	COG0583K	DNA-binding transcriptional regulator, LysR family;K;Transcription ;
K43816_GM002529	-	13	572.545	12	387.848	-0.560701	11	622.933	4	223.255	-1.47625	10	666.149	5	272.229	-1.2879	-1.10828	0.404555	-	hypothetical protein
K43816_GM004420	ABC-2.P	15	572.545	13	304.194	-0.910178	11	534.99	4	236.388	-1.17496	12	577.819	8	244.612	-1.23673	-1.10729	0.405192	COG1511S	Uncharacterized membrane protein YhgE, phage infection protein (PIP) family;S;Function unknown ;
K43816_GM002468	pqqB	8	351.596	9	167.307	-1.06692	3	234.516	1	98.4949	-1.24313	7	382.759	3	189.377	-1.01134	-1.10713	0.405294	COG1235P	Phosphoribosyl 1,2-cyclic phosphodiesterase;P;Inorganic ion transport and metabolism ;
K43816_GM001075	hycA	10	270.902	7	155.9	-0.793246	7	216.195	3	124.76	-0.788312	7	239.225	1	71.0163	-1.73799	-1.10652	0.405691	-	hypothetical protein
K43816_GM004455	-	3	126.805	3	114.073	-0.151399	3	153.901	1	32.8316	-2.1949	3	209.782	3	106.525	-0.971083	-1.1058	0.406154	-	hypothetical protein
K43816_GM000876	-	7	211.342	7	180.615	-0.225504	4	146.573	1	32.8316	-2.12498	5	224.503	4	114.415	-0.966314	-1.1056	0.406281	COG2197TK	DNA-binding response regulator, NarL/FixJ family, contains REC and HTH domains;TK;Signal transduction mechanisms ; Transcription ;
K43816_GM000490	arcB	23	758.91	10	391.65	-0.952584	17	648.584	5	249.521	-1.37459	23	846.487	6	426.098	-0.988624	-1.10526	0.406496	COG2205T	K+-sensing histidine kinase KdpD;T;Signal transduction mechanisms ;
K43816_GM001457	nuoG	13	336.226	7	112.172	-1.5752	11	300.474	4	144.459	-1.05142	9	253.946	5	157.814	-0.682854	-1.10316	0.407854	COG3383R	Predicted molibdopterin-dependent oxidoreductase YjgC;R;General function prediction only ;
K43816_GM004026	-	5	138.333	4	76.0486	-0.854696	4	128.251	2	105.061	-0.285278	5	268.668	2	59.1803	-2.16382	-1.10126	0.409077	-	hypothetical protein
K43816_GM004149	gspI	1	24.9768	1	20.9134	-0.245412	1	18.3216	0	0	-4.27214	1	14.7215	1	35.5082	1.21548	-1.10069	0.409448	COG4968NW	Tfp pilus assembly protein PilE;NW;Cell motility ; Extracellular structures ;
K43816_GM001156	fimA	9	424.605	9	250.96	-0.75632	9	491.018	3	151.026	-1.6944	7	408.522	6	228.83	-0.833371	-1.0947	0.413337	COG3539N	Pilin (type 1 fimbria component protein);N;Cell motility ;
K43816_GM003805	-	1	13.449	2	20.9134	0.600837	1	14.6573	0	0	-3.96876	1	14.7215	1	15.7814	0.0941236	-1.09127	0.415571	-	hypothetical protein
K43816_GM001295	-	36	6932.02	24	3614.21	-0.939405	27	7445.89	15	3164.97	-1.23399	28	7651.51	18	3570.54	-1.09938	-1.09093	0.415793	COG3012S	Uncharacterized conserved protein YchJ, contains N- and C-terminal SEC-C domains;S;Function unknown ;
K43816_GM002041	rssB, hnr	7	194.05	6	106.468	-0.85994	9	304.138	2	98.4949	-1.61677	3	158.256	2	90.7431	-0.795679	-1.0908	0.415879	COG0745TK	DNA-binding response regulator, OmpR family, contains REC and winged-helix (wHTH) domain;TK;Signal transduction mechanisms ; Transcription ;
K43816_GM002607	hipA	2	261.296	3	140.69	-0.888457	2	238.18	2	91.9286	-1.3639	2	294.43	2	145.978	-1.00722	-1.08653	0.418671	COG3550T	Serine/threonine protein kinase HipA, toxin component of the HipAB toxin-antitoxin module;T;Signal transduction mechanisms ;
K43816_GM001244	-	13	3773.42	14	2028.6	-0.895061	11	4122.35	5	1851.7	-1.15419	12	4030.01	8	1751.74	-1.20153	-1.08359	0.420596	COG1940KG	Sugar kinase of the NBD/HSP70 family, may contain an N-terminal HTH domain;KG;Transcription ; Carbohydrate transport and metabolism ;
K43816_GM002029	narL	6	806.942	5	357.428	-1.17257	4	765.842	2	538.439	-0.507469	4	831.766	2	280.12	-1.56672	-1.08225	0.421477	COG2197TK	DNA-binding response regulator, NarL/FixJ family, contains REC and HTH domains;TK;Signal transduction mechanisms ; Transcription ;
K43816_GM001815	K06950	3	55.7175	3	64.6413	0.210811	2	69.622	1	26.2653	-1.37305	3	69.9272	1	15.7814	-2.07948	-1.08057	0.422585	COG1418JR	HD superfamily phosphodieaserase, includes HD domain of RNase Y;JR;Translation, ribosomal structure and biogenesis ; General function prediction only ;
K43816_GM001691	-	15	943.354	14	579.87	-0.701111	9	941.729	3	242.954	-1.95023	13	883.291	7	587.857	-0.586603	-1.07932	0.423413	COG0476H	Molybdopterin or thiamine biosynthesis adenylyltransferase;H;Coenzyme transport and metabolism ;
K43816_GM001502	ada	1	15.3703	0	0	-4.03301	1	14.6573	1	26.2653	0.800235	0	0	0	0	0	-1.07759	0.424551	COG2169L	Methylphosphotriester-DNA--protein-cysteine methyltransferase (N-terminal fragment of Ada), contains Zn-binding and two AraC-type DNA-binding domains;L;Replication, recombination and repair ;
K43816_GM004285	slpA	1	24.9768	1	58.9377	1.20624	1	21.9859	1	39.398	0.813535	1	36.8038	0	0	-5.24046	-1.07356	0.42722	COG1047O	FKBP-type peptidyl-prolyl cis-trans isomerase 2;O;Posttranslational modification, protein turnover, chaperones ;
K43816_GM002313	frmA, ADH5, adhC	10	376.573	8	260.466	-0.53013	7	362.767	2	85.3623	-2.07454	7	356.997	7	232.776	-0.614821	-1.07316	0.427483	COG1062R	Zn-dependent alcohol dehydrogenase;R;General function prediction only ;
K43816_GM002459	zapE	5	172.916	4	74.1474	-1.2106	6	205.202	3	111.628	-0.872495	3	139.854	3	63.1256	-1.13523	-1.07277	0.427742	COG1485R	Predicted ATPase;R;General function prediction only ;
K43816_GM002322	rimL	7	1122.03	5	496.217	-1.17545	5	1022.34	2	558.138	-0.872015	4	1210.84	2	540.513	-1.16214	-1.06987	0.429673	COG1670JO	Protein N-acetyltransferase, RimJ/RimL family;JO;Translation, ribosomal structure and biogenesis ; Posttranslational modification, protein turnover, chaperones ;
K43816_GM001689	-	4	257.453	2	121.678	-1.07503	3	249.173	1	91.9286	-1.42873	2	180.339	2	110.47	-0.702032	-1.0686	0.430519	COG0640K	DNA-binding transcriptional regulator, ArsR family;K;Transcription ;
K43816_GM001668	-	6	203.657	5	144.492	-0.492264	4	256.502	1	52.5306	-2.26615	3	220.823	4	161.759	-0.446666	-1.06836	0.430678	COG1289S	Uncharacterized membrane protein YccC;S;Function unknown ;
K43816_GM002567	-	2	65.3239	1	22.8146	-1.47768	1	21.9859	1	26.2653	0.246318	2	95.6898	1	23.6721	-1.97048	-1.06728	0.431396	-	hypothetical protein
K43816_GM001095	srlR, gutR	5	96.0646	3	36.1231	-1.38663	3	65.9577	1	26.2653	-1.29618	4	73.6076	3	51.2896	-0.512799	-1.0652	0.432784	COG1349KG	DNA-binding transcriptional regulator of sugar metabolism, DeoR/GlpR family;KG;Transcription ; Carbohydrate transport and metabolism ;
K43816_GM002821	paaG	2	74.9304	1	30.4194	-1.27302	2	80.6149	1	26.2653	-1.58177	2	55.2057	2	43.3989	-0.340193	-1.06499	0.432925	COG1024I	Enoyl-CoA hydratase/carnithine racemase;I;Lipid transport and metabolism ;
K43816_GM003024	-	6	101.828	2	19.0121	-2.36129	3	73.2863	1	72.2296	-0.0206687	3	69.9272	2	39.4535	-0.810074	-1.06401	0.433581	COG0398S	Uncharacterized membrane protein YdjX, TVP38/TMEM64 family, SNARE-associated domain;S;Function unknown ;
K43816_GM004428	cusF	2	26.8981	3	47.5304	0.798722	2	51.3004	0	0	-5.70875	1	18.4019	1	63.1256	1.7247	-1.06177	0.435079	COG5569P	Periplasmic Cu and Ag efflux protein CusF;P;Inorganic ion transport and metabolism ;
K43816_GM002303	-	5	169.074	5	85.5547	-0.974476	4	128.251	2	78.7959	-0.695788	3	103.051	2	35.5082	-1.51099	-1.06042	0.435988	-	hypothetical protein
K43816_GM003405	dam	14	295.879	10	176.813	-0.739514	10	300.474	3	111.628	-1.42047	11	287.07	5	142.033	-1.01007	-1.05669	0.438497	COG0338L	Site-specific DNA-adenine methylase;L;Replication, recombination and repair ;
K43816_GM002188	-	14	1827.15	10	847.942	-1.10665	8	1762.54	5	1050.61	-0.745867	8	1788.66	8	718.054	-1.31552	-1.05601	0.438953	COG2207K	AraC-type DNA-binding domain and AraC-containing proteins;K;Transcription ;
K43816_GM003577	pgm	9	219.027	7	165.406	-0.402977	6	164.894	2	65.6633	-1.3153	8	217.142	2	78.907	-1.44888	-1.05572	0.43915	COG0033G	Phosphoglucomutase;G;Carbohydrate transport and metabolism ;
K43816_GM001429	ubiX, bsdB, PAD1	1	9.60646	0	0	-3.40687	0	0	1	26.2653	4.76899	1	22.0823	0	0	-4.52871	-1.05553	0.439276	COG0163H	3-polyprenyl-4-hydroxybenzoate decarboxylase;H;Coenzyme transport and metabolism ;
K43816_GM003276	lonH	8	220.949	7	129.283	-0.768581	7	282.152	3	124.76	-1.1709	5	213.462	3	90.7431	-1.22505	-1.05484	0.439738	COG1067O	Predicted ATP-dependent protease;O;Posttranslational modification, protein turnover, chaperones ;
K43816_GM003359	-	3	634.026	3	365.033	-0.794841	3	630.262	1	380.847	-0.725244	2	802.323	2	256.448	-1.6417	-1.05393	0.440356	-	hypothetical protein
K43816_GM002748	-	8	276.666	9	212.936	-0.376171	9	274.824	2	91.9286	-1.56955	8	312.832	5	134.142	-1.21552	-1.05375	0.440479	COG3264M	Small-conductance mechanosensitive channel;M;Cell wall/membrane/envelope biogenesis ;
K43816_GM003322	ycaO	14	343.911	8	192.023	-0.837454	8	318.795	2	85.3623	-1.88868	11	334.914	8	248.557	-0.428723	-1.05162	0.441917	COG1944J	Ribosomal protein S12 methylthiotransferase accessory factor YcaO;J;Translation, ribosomal structure and biogenesis ;
K43816_GM003295	sdaC	23	1202.73	16	604.586	-0.991106	18	1022.34	7	531.873	-0.941428	19	1151.96	10	493.169	-1.22226	-1.0516	0.44193	COG0814E	Amino acid permease;E;Amino acid transport and metabolism ;
K43816_GM001812	-	5	146.018	5	98.8632	-0.55797	5	157.566	1	32.8316	-2.22863	5	106.731	3	82.8524	-0.361509	-1.04937	0.443438	-	hypothetical protein
K43816_GM002701	rspR	7	22409.9	4	9276.03	-1.27247	3	18849.2	3	13113	-0.523479	5	15630.6	3	6123.19	-1.35187	-1.04927	0.443505	COG1802K	DNA-binding transcriptional regulator, GntR family;K;Transcription ;
K43816_GM002119	-	6	142.176	5	115.974	-0.291596	3	95.2722	1	26.2653	-1.82005	4	154.576	3	74.9617	-1.03427	-1.04864	0.443933	COG1309K	DNA-binding transcriptional regulator, AcrR family;K;Transcription ;
K43816_GM002868	-	3	318.934	3	161.603	-0.97642	3	274.824	2	91.9286	-1.56955	3	220.823	3	145.978	-0.593807	-1.04659	0.445324	-	hypothetical protein
K43816_GM004451	K07497	5	219.027	5	152.097	-0.523234	4	142.908	1	39.398	-1.83279	5	176.658	4	102.579	-0.77837	-1.0448	0.446542	COG2801X	Transposase InsO and inactivated derivatives;X;Mobilome: prophages, transposons;
K43816_GM001430	-	1	69.1665	1	53.234	-0.371584	1	98.9365	1	39.398	-1.30673	1	88.3291	1	31.5628	-1.4559	-1.04474	0.446584	-	hypothetical protein
K43816_GM002471	K02483	4	149.861	3	76.0486	-0.969377	3	161.23	1	72.2296	-1.14754	3	184.019	1	90.7431	-1.012	-1.04297	0.447786	COG0745TK	DNA-binding response regulator, OmpR family, contains REC and winged-helix (wHTH) domain;TK;Signal transduction mechanisms ; Transcription ;
K43816_GM003841	K09747	1	40.3471	1	13.3085	-1.53091	1	32.9788	1	26.2653	-0.317569	1	58.8861	1	23.6721	-1.27934	-1.04261	0.448035	COG0718R	Conserved DNA-binding protein YbaB (function unknown);R;General function prediction only ;
K43816_GM002651	-	5	230.555	3	106.468	-1.10745	3	285.817	3	137.893	-1.04616	2	202.421	3	102.579	-0.973734	-1.04245	0.448146	COG1454C	Alcohol dehydrogenase, class IV;C;Energy production and conversion ;
K43816_GM003238	dmlR	7	224.791	5	134.986	-0.731528	6	238.18	2	85.3623	-1.46963	6	180.339	4	94.6885	-0.922269	-1.04114	0.449036	COG0583K	DNA-binding transcriptional regulator, LysR family;K;Transcription ;
K43816_GM002037	lrp	4	134.49	1	64.6413	-1.04551	4	216.195	2	78.7959	-1.4446	5	147.215	2	94.6885	-0.631276	-1.04046	0.449498	COG1522K	DNA-binding transcriptional regulator, Lrp family;K;Transcription ;
K43816_GM001686	-	11	645.554	10	366.934	-0.813322	10	696.22	6	275.786	-1.33284	11	706.633	8	359.027	-0.974895	-1.04035	0.449573	COG0515T	Serine/threonine protein kinase;T;Signal transduction mechanisms ;
K43816_GM002302	-	5	140.254	4	53.234	-1.38102	3	117.258	1	52.5306	-1.1435	6	143.535	4	94.6885	-0.595	-1.03984	0.449923	-	hypothetical protein
K43816_GM000624	dnaG	1	7.68517	0	0	-3.11855	0	0	0	0	0	0	0	0	0	0	-1.03952	0.450144	COG0358L	DNA primase (bacterial type);L;Replication, recombination and repair ;
K43816_GM000862	-	1	7.68517	0	0	-3.11855	0	0	0	0	0	0	0	0	0	0	-1.03952	0.450144	-	hypothetical protein
K43816_GM001189	trmD	1	7.68517	0	0	-3.11855	0	0	0	0	0	0	0	0	0	0	-1.03952	0.450144	COG0336J	tRNA G37 N-methylase TrmD;J;Translation, ribosomal structure and biogenesis ;
K43816_GM001846	-	1	7.68517	0	0	-3.11855	0	0	0	0	0	0	0	0	0	0	-1.03952	0.450144	-	hypothetical protein
K43816_GM002066	TARS, thrS	1	7.68517	0	0	-3.11855	0	0	0	0	0	0	0	0	0	0	-1.03952	0.450144	COG0441J	Threonyl-tRNA synthetase;J;Translation, ribosomal structure and biogenesis ;
K43816_GM002353	-	1	7.68517	0	0	-3.11855	0	0	0	0	0	0	0	0	0	0	-1.03952	0.450144	-	hypothetical protein
K43816_GM002425	-	1	7.68517	0	0	-3.11855	0	0	0	0	0	0	0	0	0	0	-1.03952	0.450144	-	hypothetical protein
K43816_GM002964	ribA, RIB1	1	7.68517	0	0	-3.11855	0	0	0	0	0	0	0	0	0	0	-1.03952	0.450144	COG0807H	GTP cyclohydrolase II;H;Coenzyme transport and metabolism ;
K43816_GM003063	-	1	7.68517	0	0	-3.11855	0	0	0	0	0	0	0	0	0	0	-1.03952	0.450144	-	hypothetical protein
K43816_GM003507	-	1	7.68517	0	0	-3.11855	0	0	0	0	0	0	0	0	0	0	-1.03952	0.450144	-	hypothetical protein
K43816_GM003524	-	1	7.68517	0	0	-3.11855	0	0	0	0	0	0	0	0	0	0	-1.03952	0.450144	-	hypothetical protein
K43816_GM004133	hemL	1	7.68517	0	0	-3.11855	0	0	0	0	0	0	0	0	0	0	-1.03952	0.450144	COG0001H	Glutamate-1-semialdehyde aminotransferase;H;Coenzyme transport and metabolism ;
K43816_GM004207	ftsQ	1	7.68517	0	0	-3.11855	0	0	0	0	0	0	0	0	0	0	-1.03952	0.450144	COG1589D	Cell division septal protein FtsQ;D;Cell cycle control, cell division, chromosome partitioning ;
K43816_GM002677	lacY	13	3047.17	14	1486.75	-1.03481	12	3341.85	6	1575.92	-1.08397	13	3209.29	5	1605.76	-0.998551	-1.03911	0.450422	COG2223P	Nitrate/nitrite transporter NarK;P;Inorganic ion transport and metabolism ;
K43816_GM002553	PTER, php	10	1062.47	9	579.87	-0.872497	9	1106.62	4	505.607	-1.12853	8	1052.59	5	485.278	-1.11546	-1.03883	0.450617	COG1735R	Predicted metal-dependent hydrolase, phosphotriesterase family;R;General function prediction only ;
K43816_GM001855	RARS, argS	1	17.2916	1	39.9255	1.16182	0	0	0	0	0	1	18.4019	0	0	-4.27813	-1.03877	0.450656	COG0018J	Arginyl-tRNA synthetase;J;Translation, ribosomal structure and biogenesis ;
K43816_GM004028	-	6	230.555	5	174.912	-0.396503	5	271.159	1	78.7959	-1.77006	5	298.111	5	153.869	-0.949633	-1.03873	0.450681	-	hypothetical protein
K43816_GM002587	mmsB, HIBADH	5	195.972	3	125.48	-0.639077	5	227.188	2	85.3623	-1.40175	5	250.266	4	118.361	-1.07389	-1.03824	0.45102	COG2084I	3-hydroxyisobutyrate dehydrogenase or related beta-hydroxyacid dehydrogenase;I;Lipid transport and metabolism ;
K43816_GM003302	-	11	568.702	10	357.428	-0.668523	9	571.633	3	164.158	-1.79376	7	570.459	9	362.972	-0.65082	-1.0377	0.451386	COG3108S	Uncharacterized conserved protein YcbK, DUF882 family;S;Function unknown ;
K43816_GM002890	impJ, vasE	9	207.499	7	157.801	-0.392825	6	300.474	2	72.2296	-2.04153	8	290.75	6	181.486	-0.676945	-1.0371	0.451798	COG3522U	Predicted component of the type VI protein secretion system;U;Intracellular trafficking, secretion, and vesicular transport ;
K43816_GM000609	-	1	30.7407	2	57.0364	0.870627	0	0	0	0	0	1	14.7215	0	0	-3.97467	-1.03468	0.453457	COG3193S	Uncharacterized conserved protein GlcG, DUF336 family;S;Function unknown ;
K43816_GM001968	-	7	124.884	6	98.8632	-0.33407	7	183.216	2	52.5306	-1.78296	7	180.339	4	90.7431	-0.983014	-1.03335	0.454372	COG0583K	DNA-binding transcriptional regulator, LysR family;K;Transcription ;
K43816_GM002435	treS	14	1008.68	11	490.513	-1.03859	10	1007.69	7	558.138	-0.851202	13	1159.32	7	501.06	-1.20859	-1.0328	0.454752	COG0366G	Glycosidase;G;Carbohydrate transport and metabolism ;
K43816_GM000319	glpA, glpD	11	393.865	7	220.541	-0.833785	9	487.354	4	256.087	-0.925671	7	460.047	4	181.486	-1.33713	-1.03219	0.455165	COG0578C	Glycerol-3-phosphate dehydrogenase;C;Energy production and conversion ;
K43816_GM002642	-	1	136.412	1	72.2462	-0.90768	1	128.251	1	65.6633	-0.955211	1	103.051	1	43.3989	-1.22869	-1.03053	0.456313	-	hypothetical protein
K43816_GM000508	mlaB	1	23.0555	2	47.5304	1.01252	2	29.3145	0	0	-4.92194	2	33.1234	2	59.1803	0.818529	-1.0303	0.456472	COG3113M	ABC-type transporter Mla maintaining outer membrane lipid asymmetry, MlaB component, contains STAS domain;M;Cell wall/membrane/envelope biogenesis ;
K43816_GM000352	damX	13	557.175	10	302.293	-0.880003	12	538.654	4	249.521	-1.10711	11	636.706	9	295.901	-1.10291	-1.03001	0.456672	COG3266D	Cell division protein DamX, binds to the septal ring, contains C-terminal SPOR domain;D;Cell cycle control, cell division, chromosome partitioning ;
K43816_GM004834	tuf, TUFM	2	53.7962	1	11.4073	-2.14289	1	40.3075	1	32.8316	-0.288029	1	44.1645	1	27.6175	-0.658295	-1.02974	0.456857	COG0050J	Translation elongation factor EF-Tu, a GTPase;J;Translation, ribosomal structure and biogenesis ;
K43816_GM004092	rcsF	4	190.208	5	153.998	-0.302889	3	179.551	1	39.398	-2.16005	4	213.462	3	138.087	-0.624731	-1.02922	0.45721	-	hypothetical protein
K43816_GM001377	SLC10A7, P7	8	405.392	7	262.368	-0.625796	4	315.131	2	105.061	-1.57562	6	423.244	4	228.83	-0.884323	-1.02858	0.457654	COG0385R	Predicted Na+-dependent transporter;R;General function prediction only ;
K43816_GM002262	TC.MATE, SLC47A, norM, mdtK, dinF	9	353.518	8	224.343	-0.653733	7	340.781	4	177.291	-0.93884	6	356.997	4	126.251	-1.49227	-1.02828	0.457862	COG0534V	Na+-driven multidrug efflux pump;V;Defense mechanisms ;
K43816_GM000419	-	5	207.499	5	134.986	-0.616583	5	241.845	2	78.7959	-1.60565	5	158.256	3	86.7978	-0.859094	-1.02711	0.458671	-	hypothetical protein
K43816_GM001795	-	11	2078.84	11	1116.01	-0.896825	10	2169.27	7	1017.78	-1.09103	8	2016.85	6	946.885	-1.09003	-1.02596	0.459462	-	hypothetical protein
K43816_GM002431	K06884	2	38.4258	1	28.5182	-0.417535	2	62.2933	1	26.2653	-1.21499	2	55.2057	1	19.7268	-1.43922	-1.02391	0.46088	COG3729R	General stress protein YciG, contains tandem KGG domains;R;General function prediction only ;
K43816_GM003093	-	2	163.31	3	68.4437	-1.2425	2	69.622	1	32.8316	-1.06174	2	121.453	2	71.0163	-0.765826	-1.02336	0.461266	COG3685P	Ferritin-like metal-binding protein YciE;P;Inorganic ion transport and metabolism ;
K43816_GM001784	-	5	155.625	4	119.777	-0.374971	3	153.901	1	26.2653	-2.50621	3	121.453	4	106.525	-0.187557	-1.02291	0.461574	-	hypothetical protein
K43816_GM002232	-	26	1025.97	16	602.685	-0.766526	20	919.743	4	380.847	-1.2698	15	872.25	13	426.098	-1.03183	-1.02272	0.461709	COG2814G	Predicted arabinose efflux permease, MFS family;G;Carbohydrate transport and metabolism ;
K43816_GM000719	yggT	8	432.291	8	273.775	-0.657085	7	395.746	3	177.291	-1.15398	7	482.13	5	201.213	-1.25653	-1.02253	0.461837	COG0762S	Uncharacterized conserved protein YggT, Ycf19 family;S;Function unknown ;
K43816_GM002362	-	8	257.453	8	134.986	-0.926442	6	238.18	2	78.7959	-1.58371	5	180.339	4	122.306	-0.556444	-1.0222	0.462069	COG3391R	DNA-binding beta-propeller fold protein YncE;R;General function prediction only ;
K43816_GM001459	nuoI	7	211.342	7	140.69	-0.583653	6	172.223	1	39.398	-2.10027	6	154.576	5	118.361	-0.382292	-1.02207	0.462156	COG1143C	Formate hydrogenlyase subunit 6/NADH:ubiquinone oxidoreductase 23 kD subunit (chain I);C;Energy production and conversion ;
K43816_GM003180	mdtG	15	561.017	13	304.194	-0.880886	12	527.661	4	236.388	-1.1551	11	467.408	6	228.83	-1.0272	-1.02106	0.462859	COG2814G	Predicted arabinose efflux permease, MFS family;G;Carbohydrate transport and metabolism ;
K43816_GM001132	-	5	146.018	5	58.9377	-1.29446	3	120.922	2	72.2296	-0.735464	4	114.092	2	55.2349	-1.03325	-1.02106	0.462862	COG2128P	Alkylhydroperoxidase family enzyme, contains CxxC motif;P;Inorganic ion transport and metabolism ;
K43816_GM002348	-	3	109.514	2	51.3328	-1.07844	2	84.2792	1	52.5306	-0.67183	3	128.813	2	51.2896	-1.31184	-1.0207	0.463107	-	hypothetical protein
K43816_GM003054	-	7	366.967	4	176.813	-1.04921	5	348.11	2	288.918	-0.268034	7	437.965	1	130.197	-1.74238	-1.01987	0.463683	-	hypothetical protein
K43816_GM002404	fdnG	6	144.097	5	108.369	-0.407809	4	131.915	3	91.9286	-0.516313	5	176.658	2	39.4535	-2.13477	-1.01963	0.463853	COG0243C	Anaerobic selenocysteine-containing dehydrogenase;C;Energy production and conversion ;
K43816_GM002774	rstA	9	288.194	6	115.974	-1.30585	4	190.544	2	85.3623	-1.14921	5	172.978	3	114.415	-0.59207	-1.01571	0.466584	COG0745TK	DNA-binding response regulator, OmpR family, contains REC and winged-helix (wHTH) domain;TK;Signal transduction mechanisms ; Transcription ;
K43816_GM004203	secM	2	90.3007	2	62.7401	-0.518425	2	73.2863	1	39.398	-0.878813	2	51.5253	1	15.7814	-1.64615	-1.01446	0.467452	-	hypothetical protein
K43816_GM002584	-	10	514.906	11	287.083	-0.840622	11	556.976	6	295.485	-0.912244	9	559.418	5	228.83	-1.28593	-1.01293	0.468521	COG2271G	Sugar phosphate permease;G;Carbohydrate transport and metabolism ;
K43816_GM000696	-	5	159.467	4	115.974	-0.456089	4	183.216	1	65.6633	-1.46643	5	220.823	2	102.579	-1.09867	-1.00706	0.472632	-	hypothetical protein
K43816_GM002441	osmC	4	224.791	3	178.714	-0.329284	4	282.152	1	72.2296	-1.95108	4	290.75	3	173.596	-0.740716	-1.00703	0.472659	COG1764V	Organic hydroperoxide reductase OsmC/OhrA;V;Defense mechanisms ;
K43816_GM001738	ABCB-BAC	12	228.634	10	193.924	-0.236423	7	249.173	4	118.194	-1.06962	8	261.307	4	78.907	-1.71486	-1.00697	0.472701	COG1132V	ABC-type multidrug transport system, ATPase and permease component;V;Defense mechanisms ;
K43816_GM003281	uup	14	9120.37	14	4785.36	-0.930322	13	9039.86	5	4340.34	-1.05832	14	9039.01	7	4426.69	-1.02977	-1.00614	0.473283	COG0488R	ATPase components of ABC transporters with duplicated ATPase domains;R;General function prediction only ;
K43816_GM002779	E4.2.1.2A, fumA, fumB	12	1598.51	7	745.276	-1.09985	7	1502.37	5	899.587	-0.739261	8	1516.32	4	670.71	-1.17561	-1.00491	0.474148	COG1951C	Tartrate dehydratase alpha subunit/Fumarate hydratase class I, N-terminal domain;C;Energy production and conversion ;
K43816_GM002822	paaF, echA	5	174.838	6	127.381	-0.453807	6	183.216	2	72.2296	-1.3309	5	213.462	4	90.7431	-1.22505	-1.00325	0.475315	COG1024I	Enoyl-CoA hydratase/carnithine racemase;I;Lipid transport and metabolism ;
K43816_GM002270	SOD2	5	197.893	3	127.381	-0.631557	5	234.516	3	144.459	-0.695211	5	242.905	3	74.9617	-1.68298	-1.00325	0.475317	COG0605P	Superoxide dismutase;P;Inorganic ion transport and metabolism ;
K43816_GM001758	-	4	128.727	3	93.1595	-0.462295	3	142.908	1	26.2653	-2.40001	4	117.772	3	106.525	-0.143531	-1.00195	0.476235	-	hypothetical protein
K43816_GM000810	hdeA	1	48.0323	1	9.50607	-2.22251	1	32.9788	1	26.2653	-0.317569	1	22.0823	1	15.7814	-0.459921	-1	0.477609	-	hypothetical protein
K43816_GM001680	-	3	51.8749	2	17.1109	-1.54572	3	73.2863	1	26.2653	-1.44603	0	0	0	0	0	-0.99725	0.479553	COG3615S	Uncharacterized protein/domain, possibly involved in tellurite resistance;S;Function unknown ;
K43816_GM004722	-	4	159.467	4	152.097	-0.0678307	4	208.866	1	65.6633	-1.6545	4	191.38	2	78.907	-1.26756	-0.996632	0.479991	COG3121W	P pilus assembly protein, chaperone PapD;W;Extracellular structures ;
K43816_GM002849	-	3	219.027	3	136.887	-0.674191	3	219.859	2	124.76	-0.812449	3	202.421	2	71.0163	-1.49807	-0.994904	0.481216	COG1349KG	DNA-binding transcriptional regulator of sugar metabolism, DeoR/GlpR family;KG;Transcription ; Carbohydrate transport and metabolism ;
K43816_GM002733	mdcE	3	51.8749	2	24.7158	-1.03993	2	47.6361	1	52.5306	0.138337	4	69.9272	1	15.7814	-2.07948	-0.993688	0.482078	COG4799I	Acetyl-CoA carboxylase, carboxyltransferase component;I;Lipid transport and metabolism ;
K43816_GM002299	rnfC	10	334.305	7	171.109	-0.962148	6	329.788	5	151.026	-1.12159	8	375.399	5	201.213	-0.896386	-0.993376	0.4823	COG4656C	Na+-translocating ferredoxin:NAD+ oxidoreductase RNF, RnfC subunit;C;Energy production and conversion ;
K43816_GM002760	abgB	6	159.467	7	123.579	-0.365218	3	135.58	1	52.5306	-1.35131	3	209.782	3	86.7978	-1.26349	-0.993339	0.482326	COG1473R	Metal-dependent amidase/aminoacylase/carboxypeptidase;R;General function prediction only ;
K43816_GM002364	ansP	17	603.285	14	422.07	-0.514335	13	637.591	3	302.051	-1.07533	13	713.993	5	272.229	-1.38782	-0.992494	0.482926	COG1113E	L-asparagine transporter and related permeases;E;Amino acid transport and metabolism ;
K43816_GM002452	-	14	828.077	8	384.045	-1.10648	12	835.464	4	393.98	-1.08252	13	743.437	7	430.043	-0.788316	-0.992439	0.482966	-	hypothetical protein
K43816_GM001719	fepA, pfeA, iroN, pirA	25	1198.89	19	692.042	-0.791882	22	1069.98	6	492.475	-1.11788	20	1104.11	7	528.677	-1.06101	-0.990258	0.484517	COG4771P	Outer membrane receptor for ferrienterochelin and colicins;P;Inorganic ion transport and metabolism ;
K43816_GM002970	-	7	555.253	8	336.515	-0.72079	6	395.746	2	479.342	0.275846	7	548.376	1	94.6885	-2.52138	-0.988774	0.485574	-	hypothetical protein
K43816_GM001830	sdiA	9	332.383	8	209.134	-0.665875	7	285.817	4	118.194	-1.26682	7	323.873	5	157.814	-1.03254	-0.98841	0.485833	COG2771K	DNA-binding transcriptional regulator, CsgD family;K;Transcription ;
K43816_GM000722	csgD	3	101.828	2	47.5304	-1.08328	3	95.2722	1	26.2653	-1.82005	4	69.9272	1	67.071	-0.0592989	-0.987544	0.486452	COG2197TK	DNA-binding response regulator, NarL/FixJ family, contains REC and HTH domains;TK;Signal transduction mechanisms ; Transcription ;
K43816_GM002307	-	11	482.244	10	321.305	-0.584324	12	425.061	4	157.592	-1.42574	9	555.737	6	288.011	-0.945873	-0.985312	0.488045	COG2814G	Predicted arabinose efflux permease, MFS family;G;Carbohydrate transport and metabolism ;
K43816_GM003300	aspC	9	245.925	7	117.875	-1.05463	9	256.502	3	98.4949	-1.37189	9	228.183	5	157.814	-0.529164	-0.985226	0.488106	COG1448E	Aspartate/tyrosine/aromatic aminotransferase;E;Amino acid transport and metabolism ;
K43816_GM001750	TC.CPA1	13	539.883	8	268.071	-1.00733	8	362.767	4	249.521	-0.538087	8	566.778	5	213.049	-1.40739	-0.984267	0.488792	COG0025P	NhaP-type Na+/H+ or K+/H+ antiporter;P;Inorganic ion transport and metabolism ;
K43816_GM001531	uxuA	14	411.156	12	340.317	-0.272078	11	472.697	2	105.061	-2.15907	12	493.171	11	343.246	-0.521571	-0.984238	0.488813	COG1312G	D-mannonate dehydratase;G;Carbohydrate transport and metabolism ;
K43816_GM003184	mdoG	18	520.67	14	287.083	-0.856651	14	483.69	5	216.689	-1.15479	14	386.44	7	201.213	-0.938097	-0.98318	0.48957	COG3131M	Periplasmic glucans biosynthesis protein;M;Cell wall/membrane/envelope biogenesis ;
K43816_GM002489	-	4	247.847	3	169.208	-0.547957	4	278.488	1	118.194	-1.22948	3	276.028	3	122.306	-1.16779	-0.981741	0.490601	COG1802K	DNA-binding transcriptional regulator, GntR family;K;Transcription ;
K43816_GM002512	ggt	9	234.398	8	157.801	-0.567881	5	260.166	2	72.2296	-1.83447	4	224.503	5	153.869	-0.542101	-0.981484	0.490785	COG0405E	Gamma-glutamyltranspeptidase;E;Amino acid transport and metabolism ;
K43816_GM002381	-	9	297.8	8	220.541	-0.431608	6	370.096	3	190.424	-0.955023	7	371.718	4	126.251	-1.55041	-0.979012	0.492559	COG3408G	Glycogen debranching enzyme (alpha-1,6-glucosidase);G;Carbohydrate transport and metabolism ;
K43816_GM002455	PTS-Cel-EIIA, celC, chbA	5	324.698	4	201.529	-0.685409	3	344.446	2	137.893	-1.31449	3	264.987	2	138.087	-0.935366	-0.97842	0.492984	COG1447G	Phosphotransferase system cellobiose-specific component IIA;G;Carbohydrate transport and metabolism ;
K43816_GM002311	cybB	11	512.985	8	327.009	-0.647991	7	527.661	4	288.918	-0.866696	7	592.541	6	220.94	-1.41918	-0.977956	0.493318	COG3038C	Cytochrome b561;C;Energy production and conversion ;
K43816_GM002423	-	7	217.106	5	110.27	-0.970958	8	278.488	1	256.087	-0.12053	6	228.183	3	63.1256	-1.83753	-0.97634	0.494481	-	hypothetical protein
K43816_GM002174	-	12	393.865	8	209.134	-0.910052	7	285.817	4	170.725	-0.740032	7	345.956	3	142.033	-1.27841	-0.976163	0.494608	-	hypothetical protein
K43816_GM003069	MFS.CP	6	343.911	4	180.615	-0.925338	5	329.788	2	118.194	-1.4726	3	239.225	3	165.705	-0.527088	-0.975008	0.49544	COG2807P	Cyanate permease;P;Inorganic ion transport and metabolism ;
K43816_GM001937	-	18	780.044	14	486.711	-0.679378	16	802.485	4	223.255	-1.84113	11	585.18	10	441.879	-0.40443	-0.974979	0.49546	COG2719D	Stage V sporulation protein SpoVR/YcgB, involved in spore cortex formation (function unknown);D;Cell cycle control, cell division, chromosome partitioning ;
K43816_GM003876	-	3	172.916	3	115.974	-0.572203	3	161.23	1	26.2653	-2.5729	3	125.133	3	145.978	0.220656	-0.974816	0.495578	-	hypothetical protein
K43816_GM001605	ABC.PE.A1	7	222.87	5	127.381	-0.802224	5	282.152	3	137.893	-1.0276	5	320.193	6	149.923	-1.08962	-0.973151	0.496779	COG1124EP	ABC-type dipeptide/oligopeptide/nickel transport system, ATPase component;EP;Amino acid transport and metabolism ; Inorganic ion transport and metabolism ;
K43816_GM003053	K09786	14	449.582	10	266.17	-0.754032	12	428.725	5	183.857	-1.217	12	478.449	10	248.557	-0.942008	-0.971014	0.498322	COG2718R	Uncharacterized conserved protein YeaH/YhbH, required for sporulation, DUF444 family;R;General function prediction only ;
K43816_GM002447	-	13	14774.7	12	8315.91	-0.829109	13	14177.2	7	7373.99	-0.942965	12	15682.1	9	7113.47	-1.14038	-0.970819	0.498463	COG0243C	Anaerobic selenocysteine-containing dehydrogenase;C;Energy production and conversion ;
K43816_GM000451	mreD	7	991.386	2	433.477	-1.19162	7	1007.69	1	577.837	-0.801249	7	1045.23	2	552.349	-0.918934	-0.970602	0.49862	COG2891M	Cell shape-determining protein MreD;M;Cell wall/membrane/envelope biogenesis ;
K43816_GM001260	hscA	3	107.592	2	51.3328	-1.05313	3	91.6079	1	26.2653	-1.76407	2	58.8861	1	55.2349	-0.0907537	-0.969319	0.499548	COG0443O	Molecular chaperone DnaK (HSP70);O;Posttranslational modification, protein turnover, chaperones ;
K43816_GM001622	asmA	9	244.004	9	214.837	-0.182861	7	311.467	3	118.194	-1.39039	7	338.595	5	134.142	-1.32934	-0.967531	0.500843	COG2982M	Uncharacterized protein involved in outer membrane biogenesis;M;Cell wall/membrane/envelope biogenesis ;
K43816_GM003204	-	9	2132.63	8	1300.43	-0.713214	7	2169.27	4	932.419	-1.21728	8	1932.2	7	986.338	-0.969374	-0.966623	0.501501	COG0582LX	Integrase;LX;Replication, recombination and repair ; Mobilome: prophages, transposons;
K43816_GM003265	rlmI	9	893.4	10	576.068	-0.63218	9	923.407	4	400.546	-1.20296	8	1115.15	7	532.623	-1.06465	-0.966596	0.50152	COG1092J	23S rRNA G2069 N7-methylase RlmK or C1962 C5-methylase RlmI;J;Translation, ribosomal structure and biogenesis ;
K43816_GM002189	-	13	274.745	7	182.517	-0.587422	8	212.53	1	59.097	-1.82908	10	342.275	4	244.612	-0.482986	-0.966495	0.501594	COG0656Q	Aldo/keto reductase, related to diketogulonate reductase;Q;Secondary metabolites biosynthesis, transport and catabolism ;
K43816_GM002047	oppA, mppA	27	2620.64	20	1481.05	-0.82288	22	2524.71	13	1227.9	-1.03932	20	2226.63	14	1084.97	-1.03652	-0.96624	0.501778	COG4166E	ABC-type oligopeptide transport system, periplasmic component;E;Amino acid transport and metabolism ;
K43816_GM000875	yhjH	7	5129.85	8	3049.55	-0.750129	6	5302.26	5	2239.12	-1.24331	7	5248.22	7	2820.93	-0.895422	-0.962952	0.504167	COG2200T	EAL domain, c-di-GMP-specific phosphodiesterase class I (or its enzymatically inactive variant);T;Signal transduction mechanisms ;
K43816_GM001974	K09912	7	318.934	7	182.517	-0.801865	8	384.753	5	183.857	-1.06127	7	298.111	3	145.978	-1.02508	-0.962737	0.504323	COG3122S	Uncharacterized conserved protein YaiL, DUF2058 family;S;Function unknown ;
K43816_GM003731	-	0	0	1	32.3206	5.05834	1	14.6573	0	0	-3.96876	1	14.7215	0	0	-3.97467	-0.961695	0.505082	-	hypothetical protein
K43816_GM001951	-	5	463.031	5	262.368	-0.817144	4	388.417	3	210.123	-0.883237	5	449.006	4	197.268	-1.1825	-0.960959	0.505617	-	hypothetical protein
K43816_GM003107	-	4	105.671	3	34.2219	-1.59863	4	146.573	1	65.6633	-1.14646	2	47.8449	2	43.3989	-0.137686	-0.960924	0.505643	COG0662G	Mannose-6-phosphate isomerase, cupin superfamily;G;Carbohydrate transport and metabolism ;
K43816_GM003083	-	8	295.879	6	182.517	-0.693964	7	289.481	2	91.9286	-1.64425	7	316.513	6	216.994	-0.542523	-0.960245	0.506137	COG0583K	DNA-binding transcriptional regulator, LysR family;K;Transcription ;
K43816_GM001473	nudI	5	170.995	3	85.5547	-0.990683	6	186.88	2	98.4949	-0.917117	3	132.494	2	67.071	-0.971659	-0.95982	0.506447	COG0494V	8-oxo-dGTP pyrophosphatase MutT and related house-cleaning NTP pyrophosphohydrolases, NUDIX family;V;Defense mechanisms ;
K43816_GM002386	afuB, fbpB	5	103.75	4	51.3328	-1.00116	4	76.9506	2	59.097	-0.375268	6	158.256	3	55.2349	-1.50181	-0.959413	0.506744	COG1178P	ABC-type Fe3+ transport system, permease component;P;Inorganic ion transport and metabolism ;
K43816_GM003404	-	24	4799.39	22	2414.54	-0.990803	19	4778.27	12	2245.68	-1.08899	21	5075.24	16	2919.56	-0.797516	-0.959103	0.50697	-	hypothetical protein
K43816_GM002446	yneE, BEST	10	199.814	6	110.27	-0.851792	8	230.852	2	105.061	-1.12831	6	161.937	3	86.7978	-0.892055	-0.957384	0.508224	COG3781P	Predicted membrane chloride channel, bestrophin family;P;Inorganic ion transport and metabolism ;
K43816_GM002412	araJ	14	522.591	12	315.602	-0.725772	8	392.082	3	183.857	-1.08842	13	559.418	8	268.284	-1.05737	-0.957188	0.508368	COG2814G	Predicted arabinose efflux permease, MFS family;G;Carbohydrate transport and metabolism ;
K43816_GM001360	cysU	9	401.55	9	264.269	-0.601712	9	450.711	2	157.592	-1.51008	8	401.161	7	236.721	-0.758504	-0.956765	0.508676	COG0555P	ABC-type sulfate transport system, permease component;P;Inorganic ion transport and metabolism ;
K43816_GM002857	metI	5	361.203	4	176.813	-1.02644	4	322.46	2	177.291	-0.859353	4	375.399	4	189.377	-0.983403	-0.956398	0.508945	COG2011E	ABC-type methionine transport system, permease component;E;Amino acid transport and metabolism ;
K43816_GM002019	chaC	5	293.958	5	214.837	-0.450564	5	307.802	2	111.628	-1.45512	4	246.585	3	126.251	-0.960246	-0.955311	0.50974	COG3703P	Cation transport regulator ChaC;P;Inorganic ion transport and metabolism ;
K43816_GM004069	-	2	65.3239	4	93.1595	0.505578	3	95.2722	1	59.097	-0.679827	4	158.256	1	23.6721	-2.6904	-0.954882	0.510053	-	hypothetical protein
K43816_GM004708	-	4	51.8749	5	53.234	0.0366157	4	73.2863	1	26.2653	-1.44603	3	77.288	1	27.6175	-1.45189	-0.953769	0.510868	-	hypothetical protein
K43816_GM004403	-	3	159.467	2	114.073	-0.47973	3	139.244	1	26.2653	-2.3628	3	95.6898	2	94.6885	-0.0150196	-0.952517	0.511786	-	hypothetical protein
K43816_GM003785	scrR	12	438.054	10	245.257	-0.834237	8	311.467	3	111.628	-1.47214	10	415.883	6	284.065	-0.548349	-0.951576	0.512475	COG1609K	DNA-binding transcriptional regulator, LacI/PurR family;K;Transcription ;
K43816_GM000697	-	15	718.563	12	486.711	-0.561095	11	795.156	3	269.219	-1.55892	13	794.962	6	477.388	-0.734519	-0.951511	0.512523	COG3121W	P pilus assembly protein, chaperone PapD;W;Extracellular structures ;
K43816_GM002366	-	3	49.9536	3	30.4194	-0.697526	3	65.9577	1	26.2653	-1.29618	1	29.443	1	15.7814	-0.859248	-0.950986	0.512909	COG0563F	Adenylate kinase or related kinase;F;Nucleotide transport and metabolism ;
K43816_GM001731	fyuA	32	1022.13	30	775.696	-0.397564	23	1102.96	7	374.281	-1.55664	25	1133.56	18	607.584	-0.8986	-0.950936	0.512945	COG4771P	Outer membrane receptor for ferrienterochelin and colicins;P;Inorganic ion transport and metabolism ;
K43816_GM002320	E1.1.1.90	9	634.026	8	374.539	-0.757852	7	593.619	3	348.015	-0.768675	7	691.911	3	276.175	-1.32188	-0.949467	0.514023	COG1062R	Zn-dependent alcohol dehydrogenase;R;General function prediction only ;
K43816_GM002794	GAPDH, gapA	6	80.6942	3	43.7279	-0.869058	3	54.9647	1	26.2653	-1.03745	5	99.3702	2	51.2896	-0.940736	-0.949082	0.514307	COG0057G	Glyceraldehyde-3-phosphate dehydrogenase/erythrose-4-phosphate dehydrogenase;G;Carbohydrate transport and metabolism ;
K43816_GM002095	metE	3	105.671	3	76.0486	-0.469328	3	95.2722	2	65.6633	-0.530226	5	172.978	2	47.3442	-1.84749	-0.949014	0.514356	COG0620E	Methionine synthase II (cobalamin-independent);E;Amino acid transport and metabolism ;
K43816_GM004450	-	15	474.559	10	285.182	-0.73269	13	509.34	6	249.521	-1.02653	12	445.326	6	209.104	-1.087	-0.948739	0.514559	COG1216G	Glycosyltransferase, GT2 family;G;Carbohydrate transport and metabolism ;
K43816_GM002792	-	8	2580.29	6	1559	-0.726552	9	2839.84	3	1352.66	-1.06945	7	2855.97	5	1384.82	-1.04375	-0.946584	0.516144	COG5562S	Uncharacterized conserved protein YbcV, DUF1398 family;S;Function unknown ;
K43816_GM001893	-	2	88.3794	1	22.8146	-1.9081	2	51.3004	1	52.5306	0.0335426	1	62.5664	2	31.5628	-0.96504	-0.946532	0.516182	-	hypothetical protein
K43816_GM004406	-	4	197.893	3	104.567	-0.913836	3	190.544	1	78.7959	-1.26329	3	187.699	2	118.361	-0.660763	-0.945963	0.516601	COG1846K	DNA-binding transcriptional regulator, MarR family;K;Transcription ;
K43816_GM001305	ppk	22	1077.84	14	673.03	-0.678602	18	1223.88	4	413.679	-1.56258	17	1163	10	769.344	-0.595517	-0.945565	0.516894	COG0855P	Polyphosphate kinase;P;Inorganic ion transport and metabolism ;
K43816_GM004315	trpR	2	115.277	2	55.1352	-1.05059	3	146.573	2	78.7959	-0.887037	2	103.051	2	55.2349	-0.887747	-0.941793	0.519678	COG2973K	Trp operon repressor;K;Transcription ;
K43816_GM003308	-	5	115.277	3	55.1352	-1.05059	5	135.58	1	39.398	-1.75739	3	95.6898	4	94.6885	-0.0150196	-0.941	0.520263	COG1434R	Uncharacterized SAM-binding protein YcdF, DUF218 family;R;General function prediction only ;
K43816_GM001362	cysA	8	199.814	6	155.9	-0.35602	4	153.901	1	45.9643	-1.72171	8	264.987	3	157.814	-0.744018	-0.940584	0.520571	COG1118P	ABC-type sulfate/molybdate transport systems, ATPase component;P;Inorganic ion transport and metabolism ;
K43816_GM001231	-	6	282.43	7	180.615	-0.642105	5	304.138	4	144.459	-1.06885	6	264.987	5	122.306	-1.10912	-0.940023	0.520986	COG1737K	DNA-binding transcriptional regulator, MurR/RpiR family, contains HTH and SIS domains;K;Transcription ;
K43816_GM002974	cobA, btuR	6	240.161	5	119.777	-0.997659	3	201.537	3	118.194	-0.764877	6	206.101	3	98.6338	-1.05563	-0.939388	0.521455	COG2109H	ATP:corrinoid adenosyltransferase;H;Coenzyme transport and metabolism ;
K43816_GM000545	K07461	4	151.782	4	140.69	-0.108738	4	201.537	3	111.628	-0.846627	4	231.864	2	63.1256	-1.86051	-0.938626	0.52202	COG2827L	Predicted endonuclease, GIY-YIG superfamily;L;Replication, recombination and repair ;
K43816_GM001463	nuoM	15	420.763	11	222.442	-0.916531	12	454.375	5	216.689	-1.06479	11	331.234	4	185.432	-0.833554	-0.938291	0.522268	COG1008C	NADH:ubiquinone oxidoreductase subunit 4 (chain M);C;Energy production and conversion ;
K43816_GM000882	E2.3.1.9, atoB	3	96.0646	3	74.1474	-0.369222	2	109.929	1	26.2653	-2.0245	1	47.8449	1	35.5082	-0.419989	-0.937905	0.522554	COG0183I	Acetyl-CoA acetyltransferase;I;Lipid transport and metabolism ;
K43816_GM001403	fadL	23	1112.43	23	808.016	-0.460767	21	1187.24	8	453.077	-1.38782	22	1170.36	18	599.694	-0.963484	-0.937356	0.522961	COG2067I	Long-chain fatty acid transport protein;I;Lipid transport and metabolism ;
K43816_GM002035	narI, narV	8	324.698	7	148.295	-1.12537	6	271.159	4	223.255	-0.27931	5	294.43	2	110.47	-1.40616	-0.936949	0.523263	COG2181CP	Nitrate reductase gamma subunit;CP;Energy production and conversion ; Inorganic ion transport and metabolism ;
K43816_GM002724	ydgD	4	65.3239	2	43.7279	-0.568353	3	117.258	2	65.6633	-0.826974	4	95.6898	2	35.5082	-1.40515	-0.933491	0.52583	COG3591E	V8-like Glu-specific endopeptidase;E;Amino acid transport and metabolism ;
K43816_GM003807	-	10	224.791	6	96.9619	-1.2047	7	172.223	2	98.4949	-0.799934	6	158.256	4	90.7431	-0.795679	-0.933436	0.525871	-	hypothetical protein
K43816_GM003112	pepT	12	610.971	7	357.428	-0.771778	12	648.584	5	354.582	-0.869334	10	732.395	5	327.464	-1.15885	-0.933322	0.525955	COG2195E	Di- or tripeptidase;E;Amino acid transport and metabolism ;
K43816_GM002684	otnC	2	61.4813	1	15.2097	-1.94657	1	29.3145	0	0	-4.92194	0	0	1	15.7814	4.06879	-0.933237	0.526018	COG0235G	Ribulose-5-phosphate 4-epimerase/Fuculose-1-phosphate aldolase;G;Carbohydrate transport and metabolism ;
K43816_GM002030	narX	7	578.309	8	406.86	-0.506259	7	549.647	4	288.918	-0.925481	8	916.414	7	355.082	-1.36537	-0.932368	0.526664	COG3850T	Signal transduction histidine kinase, nitrate/nitrite-specific;T;Signal transduction mechanisms ;
K43816_GM000250	uspB	5	651.318	4	355.527	-0.871563	4	556.976	4	367.714	-0.597699	5	772.88	4	307.737	-1.32573	-0.931663	0.527189	-	hypothetical protein
K43816_GM002157	-	8	272.823	7	186.319	-0.547748	7	274.824	3	111.628	-1.29219	5	283.389	4	145.978	-0.952266	-0.930733	0.527881	COG0346Q	Catechol 2,3-dioxygenase or other lactoylglutathione lyase family enzyme;Q;Secondary metabolites biosynthesis, transport and catabolism ;
K43816_GM001607	K08303	12	585.994	11	311.799	-0.908109	10	498.347	6	229.822	-1.11326	11	478.449	8	280.12	-0.770192	-0.930522	0.528039	COG0826O	Collagenase-like protease, PrtC family;O;Posttranslational modification, protein turnover, chaperones ;
K43816_GM001902	kdgR	4	391.943	4	269.972	-0.536175	5	461.704	1	144.459	-1.66947	4	375.399	3	252.503	-0.570261	-0.925303	0.531933	COG1414K	DNA-binding transcriptional regulator, IclR family;K;Transcription ;
K43816_GM002400	benB-xylY	3	124.884	2	81.7522	-0.605224	4	146.573	1	26.2653	-2.43629	2	58.8861	2	71.0163	0.266104	-0.925135	0.532059	COG5517Q	3-phenylpropionate/cinnamic acid dioxygenase, small subunit;Q;Secondary metabolites biosynthesis, transport and catabolism ;
K43816_GM002977	-	12	297.8	10	216.738	-0.456585	13	395.746	3	98.4949	-1.99552	5	261.307	7	209.104	-0.320154	-0.924087	0.532844	COG0697GER	Permease of the drug/metabolite transporter (DMT) superfamily;GER;Carbohydrate transport and metabolism ; Amino acid transport and metabolism ; General function prediction only ;
K43816_GM001454	nuoCD	13	486.087	8	218.64	-1.14904	11	502.011	4	203.556	-1.29809	11	390.12	7	311.683	-0.322912	-0.923348	0.533396	COG0852C	NADH:ubiquinone oxidoreductase 27 kD subunit (chain C);C;Energy production and conversion ;
K43816_GM002219	-	9	336.226	5	163.504	-1.03559	7	344.446	4	216.689	-0.666191	5	298.111	5	142.033	-1.06433	-0.922038	0.534378	COG0402FR	Cytosine/adenosine deaminase or related metal-dependent hydrolase;FR;Nucleotide transport and metabolism ; General function prediction only ;
K43816_GM002990	-	3	101.828	3	72.2462	-0.489414	4	157.566	1	45.9643	-1.75544	2	73.6076	2	51.2896	-0.512799	-0.919219	0.536493	COG0604CR	NADPH:quinone reductase or related Zn-dependent oxidoreductase;CR;Energy production and conversion ; General function prediction only ;
K43816_GM002771	arcD, lysl, lysP	14	426.527	12	258.565	-0.719918	10	414.068	5	164.158	-1.3295	10	393.801	9	240.666	-0.708106	-0.919174	0.536526	COG0531E	Amino acid transporter;E;Amino acid transport and metabolism ;
K43816_GM002851	-	4	142.176	1	64.6413	-1.12511	2	135.58	2	111.628	-0.278182	2	92.0095	1	35.5082	-1.34916	-0.917483	0.537796	-	hypothetical protein
K43816_GM003040	sppA	13	382.337	10	226.245	-0.754368	8	223.523	3	124.76	-0.836188	7	239.225	5	106.525	-1.15972	-0.916758	0.538342	COG0616O	Periplasmic serine protease, ClpP class;O;Posttranslational modification, protein turnover, chaperones ;
K43816_GM002826	paaB	4	170.995	2	89.3571	-0.928656	4	168.558	1	72.2296	-1.21128	4	150.896	2	98.6338	-0.608372	-0.916104	0.538834	COG3460Q	1,2-phenylacetyl-CoA epoxidase, PaaB subunit;Q;Secondary metabolites biosynthesis, transport and catabolism ;
K43816_GM002075	-	10	547.568	9	311.799	-0.810434	8	436.053	4	196.99	-1.14238	9	445.326	7	256.448	-0.793817	-0.915545	0.539255	COG0583K	DNA-binding transcriptional regulator, LysR family;K;Transcription ;
K43816_GM001673	K07168	4	267.06	4	184.418	-0.531773	3	219.859	2	131.327	-0.739022	3	287.07	2	102.579	-1.47568	-0.915493	0.539294	COG3448T	CBS-domain-containing membrane protein;T;Signal transduction mechanisms ;
K43816_GM002042	UGP2, galU, galF	4	109.514	1	22.8146	-2.21431	3	91.6079	1	275.786	1.57956	3	88.3291	1	19.7268	-2.10764	-0.914126	0.540323	COG1210M	UTP-glucose-1-phosphate uridylyltransferase;M;Cell wall/membrane/envelope biogenesis ;
K43816_GM002488	TC.NCS1	14	526.434	12	269.972	-0.960844	12	472.697	6	354.582	-0.413782	12	621.984	8	240.666	-1.36618	-0.913601	0.540719	COG1953FH	Cytosine/uracil/thiamine/allantoin permease;FH;Nucleotide transport and metabolism ; Coenzyme transport and metabolism ;
K43816_GM003356	-	13	370.809	14	279.479	-0.406672	12	362.767	3	131.327	-1.45891	11	441.645	8	240.666	-0.873134	-0.912906	0.541243	COG3706TK	Two-component response regulator, PleD family, consists of two REC domains and a diguanylate cyclase (GGDEF) domain;TK;Signal transduction mechanisms ; Transcription ;
K43816_GM000666	sufI	13	1185.44	9	515.229	-1.20055	9	1128.61	5	715.73	-0.656322	10	945.857	8	512.896	-0.881671	-0.912848	0.541287	COG2132DPM	Multicopper oxidase with three cupredoxin domains (includes cell division protein FtsP and spore coat protein CotA);DPM;Cell cycle control, cell division, chromosome partitioning ; Inorganic ion transport and metabolism ; Cell wall/membrane/envelope biogenesis ;
K43816_GM002501	-	6	172.916	4	85.5547	-1.00671	3	69.622	1	85.3623	0.290284	3	147.215	1	35.5082	-2.0214	-0.912609	0.541467	-	hypothetical protein
K43816_GM001957	tdcC	10	244.004	9	114.073	-1.09026	6	212.53	4	137.893	-0.620468	8	209.782	4	102.579	-1.02502	-0.911913	0.541992	COG0814E	Amino acid permease;E;Amino acid transport and metabolism ;
K43816_GM004475	-	11	463.031	10	304.194	-0.604494	9	513.004	4	210.123	-1.2837	10	518.933	9	288.011	-0.847204	-0.911799	0.542079	COG0535R	Radical SAM superfamily enzyme, MoaA/NifB/PqqE/SkfB family;R;General function prediction only ;
K43816_GM002852	-	9	464.953	7	266.17	-0.802425	5	388.417	3	190.424	-1.02455	5	496.851	5	264.339	-0.90788	-0.911618	0.542215	-	hypothetical protein
K43816_GM002986	ttuC, dmlA	14	514.906	8	298.491	-0.784597	10	531.326	3	223.255	-1.24717	11	533.655	6	327.464	-0.702872	-0.911546	0.54227	COG0473CE	Isocitrate/isopropylmalate dehydrogenase;CE;Energy production and conversion ; Amino acid transport and metabolism ;
K43816_GM001206	-	1	147.939	1	106.468	-0.470818	1	183.216	1	52.5306	-1.78296	1	110.411	1	78.907	-0.479502	-0.911093	0.542611	-	hypothetical protein
K43816_GM003676	ABC.FEV.S	4	172.916	2	79.851	-1.10505	4	150.237	1	45.9643	-1.68717	4	136.174	4	142.033	0.0603376	-0.91063	0.542961	COG4592P	ABC-type Fe2+-enterobactin transport system, periplasmic component;P;Inorganic ion transport and metabolism ;
K43816_GM003115	potC	10	217.106	9	165.406	-0.390324	8	197.873	2	78.7959	-1.31746	8	217.142	4	106.525	-1.0206	-0.909463	0.543843	COG1177E	ABC-type spermidine/putrescine transport system, permease component II;E;Amino acid transport and metabolism ;
K43816_GM002141	ssuA	6	361.203	4	159.702	-1.17241	5	432.389	4	302.051	-0.516102	5	323.873	3	157.814	-1.03254	-0.907017	0.545694	COG0715P	ABC-type nitrate/sulfonate/bicarbonate transport system, periplasmic component;P;Inorganic ion transport and metabolism ;
K43816_GM002717	-	5	172.916	4	110.27	-0.644322	3	87.9436	1	39.398	-1.13861	3	106.731	1	55.2349	-0.937895	-0.906941	0.545751	COG0583K	DNA-binding transcriptional regulator, LysR family;K;Transcription ;
K43816_GM003482	moaC, CNX3	8	228.634	10	186.319	-0.293837	6	223.523	2	72.2296	-1.61637	6	180.339	4	102.579	-0.807952	-0.906051	0.546426	COG0315H	Molybdenum cofactor biosynthesis enzyme;H;Coenzyme transport and metabolism ;
K43816_GM001901	yebQ	11	580.23	10	359.33	-0.689792	10	542.319	5	334.883	-0.693841	8	537.335	7	213.049	-1.33056	-0.904732	0.547426	COG2271G	Sugar phosphate permease;G;Carbohydrate transport and metabolism ;
K43816_GM002585	-	11	2593.74	9	1427.81	-0.860776	8	2587.01	5	1346.1	-0.941987	10	2521.06	6	1341.42	-0.909766	-0.904176	0.547848	COG1929G	Glycerate kinase;G;Carbohydrate transport and metabolism ;
K43816_GM003240	TC.BCT	17	824.234	16	577.969	-0.511317	13	828.135	5	348.015	-1.24832	15	901.693	10	465.552	-0.952199	-0.903944	0.548024	COG1292M	Choline-glycine betaine transporter;M;Cell wall/membrane/envelope biogenesis ;
K43816_GM000497	rpoN	11	380.416	10	226.245	-0.747119	13	454.375	3	170.725	-1.40696	9	331.234	6	224.885	-0.556611	-0.903563	0.548313	COG1508K	DNA-directed RNA polymerase specialized sigma subunit, sigma54 homolog;K;Transcription ;
K43816_GM004039	-	3	117.199	3	74.1474	-0.653421	2	106.265	2	72.2296	-0.550682	3	125.133	2	43.3989	-1.50635	-0.903484	0.548373	-	hypothetical protein
K43816_GM001416	-	1	15.3703	1	13.3085	-0.194211	1	18.3216	1	52.5306	1.47015	1	14.7215	0	0	-3.97467	-0.899576	0.551344	-	hypothetical protein
K43816_GM000820	ureE	9	4032.79	9	2619.87	-0.622088	9	4345.88	5	2193.15	-0.986315	8	4769.77	7	2240.96	-1.08946	-0.899288	0.551563	COG2371O	Urease accessory protein UreE;O;Posttranslational modification, protein turnover, chaperones ;
K43816_GM002680	blaSHV	9	1350.67	5	963.916	-0.486266	7	1546.34	2	558.138	-1.46851	8	1372.78	4	820.633	-0.741586	-0.898789	0.551943	COG2367V	Beta-lactamase class A;V;Defense mechanisms ;
K43816_GM002834	K09978	1	438.054	1	237.652	-0.879492	1	326.124	1	203.556	-0.67734	1	287.07	1	130.197	-1.13469	-0.897173	0.553174	COG3784S	Uncharacterized conserved protein YdbL, DUF1318 family;S;Function unknown ;
K43816_GM002752	pcaB	5	101.828	4	72.2462	-0.489414	4	84.2792	1	26.2653	-1.64513	3	69.9272	2	47.3442	-0.552995	-0.895846	0.554187	COG0015F	Adenylosuccinate lyase;F;Nucleotide transport and metabolism ;
K43816_GM002300	rnfB	5	82.6155	2	30.4194	-1.41211	2	40.3075	1	32.8316	-0.288029	2	47.8449	1	23.6721	-0.985327	-0.895157	0.554713	COG2878C	Na+-translocating ferredoxin:NAD+ oxidoreductase RNF, RnfB subunit;C;Energy production and conversion ;
K43816_GM001996	impG, vasA	13	349.675	9	262.368	-0.413057	8	362.767	4	118.194	-1.6097	6	312.832	5	197.268	-0.662544	-0.895102	0.554754	COG3519U	Type VI protein secretion system component VasA;U;Intracellular trafficking, secretion, and vesicular transport ;
K43816_GM002687	-	17	1533.19	10	937.299	-0.709358	12	1425.42	6	735.429	-0.953779	10	1472.15	6	725.945	-1.01899	-0.894042	0.555564	COG2207K	AraC-type DNA-binding domain and AraC-containing proteins;K;Transcription ;
K43816_GM000165	-	3	144.097	4	115.974	-0.310827	3	120.922	1	39.398	-1.59361	3	88.3291	2	51.2896	-0.772607	-0.892347	0.556859	-	hypothetical protein
K43816_GM001833	uvrC	16	2105.74	13	1353.66	-0.637073	13	2271.88	6	965.25	-1.23405	15	2270.79	9	1305.91	-0.79767	-0.889598	0.558965	COG0322L	Excinuclease UvrABC, nuclease subunit;L;Replication, recombination and repair ;
K43816_GM000337	ompR	9	1212.33	7	659.721	-0.876864	9	1231.21	3	604.102	-1.026	8	986.342	5	579.967	-0.765094	-0.889318	0.559179	COG0745TK	DNA-binding response regulator, OmpR family, contains REC and winged-helix (wHTH) domain;TK;Signal transduction mechanisms ; Transcription ;
K43816_GM003328	dmsB	2	86.4581	2	62.7401	-0.456391	3	102.601	1	39.398	-1.35868	3	121.453	2	67.071	-0.84711	-0.887394	0.560654	COG0437C	Fe-S-cluster-containing dehydrogenase component;C;Energy production and conversion ;
K43816_GM003843	APRT, apt	5	122.963	6	115.974	-0.0837164	4	131.915	1	45.9643	-1.50087	4	150.896	2	71.0163	-1.07668	-0.88709	0.560888	COG0503F	Adenine/guanine phosphoribosyltransferase or related PRPP-binding protein;F;Nucleotide transport and metabolism ;
K43816_GM002812	-	6	194.05	5	100.764	-0.938615	2	91.6079	1	39.398	-1.19685	4	125.133	3	86.7978	-0.522689	-0.886052	0.561685	COG4122R	Predicted O-methyltransferase YrrM;R;General function prediction only ;
K43816_GM003114	potB	9	288.194	8	153.998	-0.899783	6	245.509	3	105.061	-1.21674	6	276.028	6	189.377	-0.541175	-0.8859	0.561801	COG1176E	ABC-type spermidine/putrescine transport system, permease component I;E;Amino acid transport and metabolism ;
K43816_GM002210	ABC.SN.A	6	176.759	4	100.764	-0.804688	5	139.244	2	65.6633	-1.07297	5	136.174	3	78.907	-0.779613	-0.885758	0.56191	COG1116P	ABC-type nitrate/sulfonate/bicarbonate transport system, ATPase component;P;Inorganic ion transport and metabolism ;
K43816_GM002360	-	12	399.629	8	182.517	-1.12635	7	359.103	5	229.822	-0.641631	10	382.759	4	209.104	-0.869101	-0.879029	0.567092	-	hypothetical protein
K43816_GM003372	potF	17	459.189	15	355.527	-0.368213	15	399.41	3	216.689	-0.879212	15	507.892	6	193.322	-1.38891	-0.878778	0.567285	COG0687E	Spermidine/putrescine-binding periplasmic protein;E;Amino acid transport and metabolism ;
K43816_GM003669	-	5	443.818	5	262.368	-0.756138	5	399.41	3	210.123	-0.923399	4	368.038	4	189.377	-0.95491	-0.878149	0.567771	COG2879S	Uncharacterized short protein YbdD, DUF466 family;S;Function unknown ;
K43816_GM003903	ampG	20	1464.02	15	655.919	-1.15714	17	1692.91	9	827.357	-1.03203	16	1534.72	13	1132.32	-0.438363	-0.875845	0.569551	COG2814G	Predicted arabinose efflux permease, MFS family;G;Carbohydrate transport and metabolism ;
K43816_GM001553	cdd, CDA	5	105.671	4	70.3449	-0.580285	3	91.6079	2	52.5306	-0.79077	5	180.339	3	74.9617	-1.25534	-0.875466	0.569844	COG0295F	Cytidine deaminase;F;Nucleotide transport and metabolism ;
K43816_GM004811	K09891	7	778.123	8	484.81	-0.68146	8	817.142	3	321.75	-1.34193	7	839.126	5	552.349	-0.602416	-0.87527	0.569996	COG3068S	Uncharacterized protein YjaG, DUF416 family;S;Function unknown ;
K43816_GM002603	-	11	413.078	7	260.466	-0.663276	8	395.746	2	151.026	-1.3839	8	430.604	4	288.011	-0.578586	-0.875255	0.570008	COG3121W	P pilus assembly protein, chaperone PapD;W;Extracellular structures ;
K43816_GM002221	surE	11	338.147	11	391.65	0.211333	10	392.082	1	72.2296	-2.42433	10	345.956	6	260.393	-0.408529	-0.873842	0.571101	COG0496L	Broad specificity polyphosphatase and 5'/3'-nucleotidase SurE;L;Replication, recombination and repair ;
K43816_GM002839	hslJ	5	253.61	4	144.492	-0.807349	1	131.915	2	137.893	0.0634655	3	161.937	1	43.3989	-1.87572	-0.8732	0.571598	COG3187O	Heat shock protein HslJ;O;Posttranslational modification, protein turnover, chaperones ;
K43816_GM002427	-	6	217.106	3	77.9498	-1.46602	5	179.551	2	334.883	0.895548	5	198.74	2	47.3442	-2.04671	-0.872395	0.572222	COG0491R	Glyoxylase or a related metal-dependent hydrolase, beta-lactamase superfamily II;R;General function prediction only ;
K43816_GM000364	PPIA	5	197.893	6	134.986	-0.548532	6	267.495	1	118.194	-1.17158	4	220.823	4	118.361	-0.894081	-0.871399	0.572994	COG0652O	Peptidyl-prolyl cis-trans isomerase (rotamase) - cyclophilin family;O;Posttranslational modification, protein turnover, chaperones ;
K43816_GM002646	yedL	4	587.915	3	359.33	-0.708743	4	637.591	2	308.617	-1.0444	4	629.345	3	347.191	-0.856262	-0.869803	0.574232	COG0456J	Ribosomal protein S18 acetylase RimI and related acetyltransferases;J;Translation, ribosomal structure and biogenesis ;
K43816_GM003840	recR	3	192.129	3	96.9619	-0.979272	3	190.544	2	170.725	-0.157582	3	176.658	2	63.1256	-1.47013	-0.868995	0.574859	COG0353L	Recombinational DNA repair protein RecR;L;Replication, recombination and repair ;
K43816_GM004032	fimI	9	463.031	10	230.047	-1.00604	8	406.739	4	203.556	-0.995148	9	390.12	5	256.448	-0.603331	-0.868172	0.575499	COG3539N	Pilin (type 1 fimbria component protein);N;Cell motility ;
K43816_GM004879	cyaA	6	88.3794	5	83.6534	-0.0783736	3	117.258	2	59.097	-0.976575	4	128.813	2	43.3989	-1.54784	-0.867597	0.575946	COG3072F	Adenylate cyclase;F;Nucleotide transport and metabolism ;
K43816_GM000655	cpdA	10	841.526	11	570.364	-0.560309	10	919.743	5	393.98	-1.22102	10	975.3	9	552.349	-0.819135	-0.866821	0.576549	COG1409T	3',5'-cyclic AMP phosphodiesterase CpdA;T;Signal transduction mechanisms ;
K43816_GM004192	ampD	3	384.258	3	319.404	-0.265934	3	465.368	3	144.459	-1.68085	3	478.449	3	303.792	-0.653552	-0.86678	0.576581	COG3023M	N-acetyl-anhydromuramyl-L-alanine amidase AmpD;M;Cell wall/membrane/envelope biogenesis ;
K43816_GM001591	-	22	1656.15	20	969.619	-0.771729	17	1582.98	11	827.357	-0.935232	20	1711.38	15	923.212	-0.889703	-0.865555	0.577534	COG2223P	Nitrate/nitrite transporter NarK;P;Inorganic ion transport and metabolism ;
K43816_GM003186	-	6	422.684	5	237.652	-0.828082	3	355.439	1	177.291	-0.99942	4	356.997	2	209.104	-0.768845	-0.865449	0.577617	COG1309K	DNA-binding transcriptional regulator, AcrR family;K;Transcription ;
K43816_GM003461	-	3	1469.79	4	884.065	-0.732734	4	1777.19	3	761.694	-1.22124	4	1490.55	4	962.666	-0.630211	-0.861393	0.580778	-	hypothetical protein
K43816_GM001207	kgtP	23	785.808	18	467.699	-0.747351	19	806.149	11	420.245	-0.938176	23	949.538	14	508.95	-0.898387	-0.861304	0.580847	COG0477GEPR	MFS family permease;GEPR;Carbohydrate transport and metabolism ; Amino acid transport and metabolism ; Inorganic ion transport and metabolism ; General function prediction only ;
K43816_GM002130	mhpC	6	117.199	5	87.4559	-0.418185	3	150.237	2	78.7959	-0.922423	4	169.297	3	71.0163	-1.24166	-0.860756	0.581275	COG2267I	Lysophospholipase, alpha-beta hydrolase superfamily;I;Lipid transport and metabolism ;
K43816_GM002337	cydA	13	503.378	8	302.293	-0.733794	11	491.018	4	190.424	-1.36194	11	522.614	8	374.808	-0.478506	-0.858081	0.583366	COG1271C	Cytochrome bd-type quinol oxidase, subunit 1;C;Energy production and conversion ;
K43816_GM002237	-	13	647.475	10	372.638	-0.79541	11	648.584	4	321.75	-1.0091	11	691.911	7	406.371	-0.766326	-0.856945	0.584255	COG2814G	Predicted arabinose efflux permease, MFS family;G;Carbohydrate transport and metabolism ;
K43816_GM002787	-	3	44.1897	2	30.4194	-0.524337	2	65.9577	1	26.2653	-1.29618	1	40.4842	1	23.6721	-0.749679	-0.856733	0.58442	-	hypothetical protein
K43816_GM001433	hisQ	10	293.958	8	161.603	-0.859151	4	208.866	2	78.7959	-1.39508	5	191.38	5	153.869	-0.312911	-0.855714	0.585218	COG4215E	ABC-type arginine transport system, permease component;E;Amino acid transport and metabolism ;
K43816_GM002259	K06966	5	205.578	2	108.369	-0.917481	4	223.523	1	124.76	-0.836188	2	132.494	1	74.9617	-0.813427	-0.855699	0.58523	COG1611R	Predicted Rossmann fold nucleotide-binding protein;R;General function prediction only ;
K43816_GM001802	-	10	349.675	9	241.454	-0.532422	9	362.767	5	269.219	-0.428884	10	482.13	5	157.814	-1.60507	-0.855459	0.585418	-	hypothetical protein
K43816_GM003485	-	5	167.152	5	125.48	-0.410858	4	238.18	1	59.097	-1.99274	5	132.494	3	118.361	-0.161445	-0.855013	0.585767	COG0391HG	Archaeal 2-phospho-L-lactate transferase/Bacterial gluconeogenesis factor, CofD/UPF0052 family;HG;Coenzyme transport and metabolism ; Carbohydrate transport and metabolism ;
K43816_GM001705	virB2, lvhB2	3	318.934	3	277.577	-0.199698	3	337.117	1	111.628	-1.58596	3	338.595	3	197.268	-0.776366	-0.854009	0.586555	-	hypothetical protein
K43816_GM001645	ABC-2.LPSE.P	4	122.963	4	93.1595	-0.396727	3	102.601	2	65.6633	-0.636071	5	184.019	1	63.1256	-1.5287	-0.853832	0.586693	COG1682GM	ABC-type polysaccharide/polyol phosphate export permease;GM;Carbohydrate transport and metabolism ; Cell wall/membrane/envelope biogenesis ;
K43816_GM001727	-	3	63.4026	3	53.234	-0.247921	3	84.2792	1	45.9643	-0.86063	2	77.288	1	27.6175	-1.45189	-0.853482	0.586967	-	hypothetical protein
K43816_GM003297	-	8	340.069	5	197.726	-0.779279	6	326.124	3	242.954	-0.423227	7	334.914	3	130.197	-1.35636	-0.852957	0.58738	COG1522K	DNA-binding transcriptional regulator, Lrp family;K;Transcription ;
K43816_GM004734	-	3	115.277	3	45.6292	-1.31827	3	98.9365	2	59.097	-0.73372	3	95.6898	2	67.071	-0.506324	-0.852771	0.587526	-	hypothetical protein
K43816_GM001723	-	8	272.823	6	159.702	-0.768857	6	238.18	2	118.194	-1.00479	6	312.832	6	181.486	-0.782206	-0.851951	0.588169	-	hypothetical protein
K43816_GM003120	E2.2.1.2, talA, talB	2	115.277	3	91.2583	-0.333821	2	139.244	3	105.061	-0.403041	2	169.297	1	47.3442	-1.81664	-0.851168	0.588784	COG0176G	Transaldolase;G;Carbohydrate transport and metabolism ;
K43816_GM000112	rpoZ	2	105.671	2	60.8389	-0.786583	2	73.2863	1	32.8316	-1.13472	2	128.813	2	82.8524	-0.630514	-0.850606	0.589225	COG1758K	DNA-directed RNA polymerase, subunit K/omega;K;Transcription ;
K43816_GM002470	-	6	701.271	6	471.501	-0.57171	4	725.534	3	341.449	-1.08514	5	864.889	5	465.552	-0.892146	-0.849666	0.589964	COG0596HR	Pimeloyl-ACP methyl ester carboxylesterase;HR;Coenzyme transport and metabolism ; General function prediction only ;
K43816_GM002903	-	6	778.123	3	547.55	-0.506228	5	835.464	2	393.98	-1.08252	7	798.642	3	410.317	-0.959105	-0.849286	0.590263	COG4645S	Uncharacterized protein;S;Function unknown ;
K43816_GM003210	TC.CNT	10	1016.36	6	591.278	-0.780489	8	1319.15	3	669.766	-0.976825	4	1019.46	4	591.803	-0.783602	-0.846972	0.592083	COG1972F	Nucleoside permease NupC;F;Nucleotide transport and metabolism ;
K43816_GM000251	pit	19	603.285	15	323.206	-0.898317	16	553.312	5	223.255	-1.30556	14	496.851	11	394.535	-0.331908	-0.84526	0.593432	COG0306P	Phosphate/sulfate permease;P;Inorganic ion transport and metabolism ;
K43816_GM003260	yccA	10	378.494	9	275.676	-0.45588	9	399.41	4	170.725	-1.22138	8	379.079	6	209.104	-0.855198	-0.844154	0.594304	COG0670R	Integral membrane protein, interacts with FtsH;R;General function prediction only ;
K43816_GM002173	-	20	1709.95	15	1066.58	-0.680451	17	1799.18	5	1135.97	-0.66294	17	2094.14	11	919.267	-1.18692	-0.843437	0.59487	COG3157U	Type VI protein secretion system component Hcp (secreted cytotoxin);U;Intracellular trafficking, secretion, and vesicular transport ;
K43816_GM003362	artQ	3	195.972	3	178.714	-0.132284	3	208.866	2	78.7959	-1.39508	4	220.823	2	110.47	-0.992753	-0.840039	0.597554	COG4215E	ABC-type arginine transport system, permease component;E;Amino acid transport and metabolism ;
K43816_GM002374	ABC.PA.S	5	182.523	4	121.678	-0.581085	3	157.566	2	85.3623	-0.876606	4	239.225	2	114.415	-1.05755	-0.838414	0.59884	COG0834ET	ABC-type amino acid transport/signal transduction system, periplasmic component/domain;ET;Amino acid transport and metabolism ; Signal transduction mechanisms ;
K43816_GM003081	-	13	463.031	12	260.466	-0.827596	8	373.76	5	229.822	-0.69919	14	478.449	7	240.666	-0.988361	-0.838382	0.598865	COG2206T	HD-GYP domain, c-di-GMP phosphodiesterase class II (or its inactivated variant);T;Signal transduction mechanisms ;
K43816_GM002513	-	11	551.411	11	315.602	-0.803072	8	611.941	4	295.485	-1.04779	8	456.367	4	288.011	-0.662229	-0.837697	0.599407	COG1737K	DNA-binding transcriptional regulator, MurR/RpiR family, contains HTH and SIS domains;K;Transcription ;
K43816_GM002673	-	3	655.16	2	420.168	-0.639651	3	718.206	1	328.316	-1.12693	3	629.345	3	374.808	-0.746144	-0.837575	0.599504	-	hypothetical protein
K43816_GM003227	agp	17	2664.83	17	1625.54	-0.71278	13	2792.21	8	1411.76	-0.983406	13	2804.45	12	1593.92	-0.814745	-0.836977	0.599977	-	hypothetical protein
K43816_GM002212	E3.5.2.10	4	1002.91	3	490.513	-1.03033	3	534.99	2	722.296	0.432381	3	909.054	2	240.666	-1.91293	-0.836962	0.599989	COG1402HQ	Creatinine amidohydrolase/Fe(II)-dependent formamide hydrolase involved in riboflavin and F420 biosynthesis;HQ;Coenzyme transport and metabolism ; Secondary metabolites biosynthesis, transport and catabolism ;
K43816_GM000800	K07497	4	180.601	3	91.2583	-0.977025	4	157.566	1	111.628	-0.493519	4	228.183	3	110.47	-1.03985	-0.836798	0.60012	COG2801X	Transposase InsO and inactivated derivatives;X;Mobilome: prophages, transposons;
K43816_GM004460	-	7	268.981	6	148.295	-0.854693	6	249.173	3	157.592	-0.657609	7	276.028	4	138.087	-0.994043	-0.835449	0.601189	-	hypothetical protein
K43816_GM003761	higB	6	178.68	6	133.085	-0.422283	4	172.223	1	52.5306	-1.69419	6	165.617	3	126.251	-0.388856	-0.83511	0.601457	COG4680J	mRNA-degrading endonuclease (mRNA interferase) HigB, toxic component of the HigAB toxin-antitoxin module;J;Translation, ribosomal structure and biogenesis ;
K43816_GM001775	-	5	153.703	5	134.986	-0.186043	5	139.244	1	39.398	-1.79558	4	125.133	2	86.7978	-0.522689	-0.834772	0.601726	COG1403V	5-methylcytosine-specific restriction endonuclease McrA;V;Defense mechanisms ;
K43816_GM003207	efeB	6	117.199	5	104.567	-0.163059	5	146.573	2	59.097	-1.29606	4	106.731	2	51.2896	-1.04284	-0.833986	0.602349	COG2837P	Periplasmic deferrochelatase/peroxidase EfeB;P;Inorganic ion transport and metabolism ;
K43816_GM004759	-	3	609.049	3	486.711	-0.3229	3	725.534	2	256.087	-1.49878	3	570.459	3	359.027	-0.666544	-0.829406	0.605989	-	hypothetical protein
K43816_GM001501	apbE	6	121.041	4	83.6534	-0.527729	4	98.9365	2	72.2296	-0.448584	4	103.051	2	35.5082	-1.51099	-0.829103	0.60623	COG1477H	Thiamine biosynthesis lipoprotein ApbE;H;Coenzyme transport and metabolism ;
K43816_GM001940	cvrA, nhaP2	6	1942.43	6	1258.6	-0.625632	5	2209.58	1	1306.7	-0.757395	7	2362.8	2	1100.75	-1.10131	-0.828112	0.607019	COG3263CP	NhaP-type Na+/H+ and K+/H+ antiporter with C-terminal TrkAC and CorC domains;CP;Energy production and conversion ; Inorganic ion transport and metabolism ;
K43816_GM002714	TC.CIC	8	457.267	6	351.725	-0.377647	6	461.704	2	157.592	-1.54477	5	430.604	3	291.956	-0.559025	-0.827147	0.607788	COG0038P	H+/Cl- antiporter ClcA;P;Inorganic ion transport and metabolism ;
K43816_GM001254	trmJ	7	305.485	5	155.9	-0.965976	6	234.516	2	72.2296	-1.68533	6	209.782	5	236.721	0.173521	-0.825927	0.60876	COG0565J	tRNA C32,U32 (ribose-2'-O)-methylase TrmJ or a related methyltransferase;J;Translation, ribosomal structure and biogenesis ;
K43816_GM004273	citC	6	169.074	5	121.678	-0.471286	4	128.251	1	98.4949	-0.377481	5	136.174	2	43.3989	-1.62741	-0.825393	0.609186	COG3053C	Citrate lyase synthetase;C;Energy production and conversion ;
K43816_GM002357	K07119	5	184.444	6	133.085	-0.467835	5	183.216	4	111.628	-0.709836	6	213.462	4	86.7978	-1.28847	-0.822046	0.611858	COG2130QR	NADPH-dependent curcumin reductase CurA;QR;Secondary metabolites biosynthesis, transport and catabolism ; General function prediction only ;
K43816_GM001434	hisM	15	916.456	13	524.735	-0.803303	14	1004.02	9	439.944	-1.18856	12	894.332	12	647.038	-0.466345	-0.819402	0.613972	COG4160E	ABC-type arginine/histidine transport system, permease component;E;Amino acid transport and metabolism ;
K43816_GM002098	ABC.FEV.P	9	353.518	9	222.442	-0.665956	8	370.096	5	164.158	-1.16794	6	327.554	7	213.049	-0.618188	-0.817362	0.615606	COG0609P	ABC-type Fe3+-siderophore transport system, permease component;P;Inorganic ion transport and metabolism ;
K43816_GM002099	ABC.FEV.S	6	197.893	6	91.2583	-1.10824	5	157.566	2	91.9286	-0.770885	4	117.772	3	78.907	-0.571802	-0.816976	0.615916	COG0614P	ABC-type Fe3+-hydroxamate transport system, periplasmic component;P;Inorganic ion transport and metabolism ;
K43816_GM004482	-	15	954.882	17	735.77	-0.375618	14	905.086	6	387.413	-1.22205	13	1074.67	11	595.748	-0.850042	-0.815905	0.616775	-	hypothetical protein
K43816_GM004199	zapD	6	322.777	6	249.059	-0.372731	6	355.439	4	203.556	-0.801156	6	382.759	3	157.814	-1.27286	-0.815583	0.617033	COG4582D	Cell division protein ZapD, interacts with FtsZ;D;Cell cycle control, cell division, chromosome partitioning ;
K43816_GM002367	-	7	172.916	6	144.492	-0.25745	5	153.901	4	157.592	0.0339706	6	150.896	1	31.5628	-2.22178	-0.815087	0.617431	COG2141HR	Flavin-dependent oxidoreductase, luciferase family (includes alkanesulfonate monooxygenase SsuD and methylene tetrahydromethanopterin reductase);HR;Coenzyme transport and metabolism ; General function prediction only ;
K43816_GM001555	cidA	8	217.106	8	178.714	-0.279325	8	304.138	4	177.291	-0.775229	7	342.275	5	130.197	-1.38764	-0.814063	0.618253	COG1380R	Putative effector of murein hydrolase LrgA, UPF0299 family;R;General function prediction only ;
K43816_GM002578	-	9	426.527	9	296.589	-0.522691	8	370.096	4	236.388	-0.644546	7	456.367	6	189.377	-1.26449	-0.810577	0.621054	-	hypothetical protein
K43816_GM003250	-	7	338.147	8	260.466	-0.375286	6	289.481	3	216.689	-0.416176	8	419.563	4	134.142	-1.63785	-0.80977	0.621704	COG5285Q	Ectoine hydroxylase-related dioxygenase, phytanoyl-CoA dioxygenase (PhyH) family;Q;Secondary metabolites biosynthesis, transport and catabolism ;
K43816_GM002334	-	3	134.49	2	62.7401	-1.08792	2	117.258	2	118.194	0.0113721	2	132.494	2	51.2896	-1.35218	-0.809574	0.621861	-	hypothetical protein
K43816_GM003031	-	2	49.9536	2	41.8267	-0.250672	1	43.9718	1	26.2653	-0.721953	2	88.3291	2	31.5628	-1.4559	-0.80951	0.621913	COG0558I	Phosphatidylglycerophosphate synthase;I;Lipid transport and metabolism ;
K43816_GM004563	yjgA	2	101.828	2	72.2462	-0.489414	2	102.601	1	39.398	-1.35868	2	136.174	2	90.7431	-0.580336	-0.809477	0.621939	COG3028J	Ribosomal 50S subunit-associated protein YjgA (function unknown), DUF615 family;J;Translation, ribosomal structure and biogenesis ;
K43816_GM000650	-	15	768.517	12	475.304	-0.692071	12	637.591	4	302.051	-1.07533	13	658.788	11	418.207	-0.654338	-0.807246	0.623736	COG0754E	Glutathionylspermidine synthase;E;Amino acid transport and metabolism ;
K43816_GM004841	-	3	536.04	5	387.848	-0.465825	4	725.534	2	328.316	-1.14156	3	610.943	3	347.191	-0.813518	-0.806966	0.623962	COG1739R	Putative translation regulator, IMPACT (imprinted ancient) protein family;R;General function prediction only ;
K43816_GM003335	trxB, TRR	6	153.703	4	138.789	-0.146257	4	113.594	1	45.9643	-1.28689	4	172.978	2	86.7978	-0.986647	-0.806599	0.624258	COG0492O	Thioredoxin reductase;O;Posttranslational modification, protein turnover, chaperones ;
K43816_GM002577	gcvA	13	480.323	8	279.479	-0.779114	10	377.424	3	223.255	-0.754864	11	445.326	7	240.666	-0.88508	-0.806353	0.624456	COG0583K	DNA-binding transcriptional regulator, LysR family;K;Transcription ;
K43816_GM002077	ABC.VB12.P, btuC	6	353.518	4	222.442	-0.665956	4	487.354	3	164.158	-1.56408	3	242.905	3	213.049	-0.188378	-0.806137	0.62463	COG4139H	ABC-type cobalamin transport system, permease component;H;Coenzyme transport and metabolism ;
K43816_GM000136	kdtA, waaA	3	84.5368	2	85.5547	0.0170659	3	87.9436	1	52.5306	-0.732525	3	143.535	2	43.3989	-1.70282	-0.806094	0.624665	COG1519M	3-deoxy-D-manno-octulosonic-acid transferase;M;Cell wall/membrane/envelope biogenesis ;
K43816_GM004448	-	3	236.319	3	184.418	-0.356047	3	252.838	3	170.725	-0.56381	3	235.544	2	82.8524	-1.49619	-0.805348	0.625267	-	hypothetical protein
K43816_GM002484	iolE	4	172.916	2	83.6534	-1.03875	3	142.908	2	72.2296	-0.97465	4	161.937	4	122.306	-0.402069	-0.805157	0.625421	COG1082G	Sugar phosphate isomerase/epimerase;G;Carbohydrate transport and metabolism ;
K43816_GM002830	-	5	232.476	4	134.986	-0.779815	4	194.209	2	91.9286	-1.07082	3	198.74	3	134.142	-0.563651	-0.804763	0.625739	COG0604CR	NADPH:quinone reductase or related Zn-dependent oxidoreductase;CR;Energy production and conversion ; General function prediction only ;
K43816_GM002731	mdcC	3	46.111	1	15.2097	-1.5392	2	58.629	0	0	-5.89794	0	0	1	31.5628	5.02515	-0.803998	0.626356	COG3052C	Citrate lyase, gamma subunit;C;Energy production and conversion ;
K43816_GM002876	impG, vasA	15	1250.76	13	792.807	-0.657099	11	1209.22	6	604.102	-1.00002	10	1258.69	9	745.672	-0.754522	-0.803882	0.62645	COG3519U	Type VI protein secretion system component VasA;U;Intracellular trafficking, secretion, and vesicular transport ;
K43816_GM003623	-	7	382.337	6	207.232	-0.880419	4	388.417	4	177.291	-1.12708	4	323.873	4	244.612	-0.403497	-0.803667	0.626624	COG0388R	Predicted amidohydrolase;R;General function prediction only ;
K43816_GM004528	-	29	5907.97	27	3956.43	-0.578344	23	6405.22	17	2856.35	-1.16479	24	6245.6	19	3949.3	-0.66111	-0.801416	0.628442	COG1288R	Uncharacterized membrane protein YfcC, ion transporter superfamily;R;General function prediction only ;
K43816_GM002264	cfa	12	330.462	11	224.343	-0.556719	12	362.767	5	151.026	-1.2587	7	231.864	4	153.869	-0.588441	-0.801287	0.628547	COG2230I	Cyclopropane fatty-acyl-phospholipid synthase and related methyltransferases;I;Lipid transport and metabolism ;
K43816_GM003502	hutG	5	180.601	4	70.3449	-1.34789	5	172.223	2	105.061	-0.707731	2	125.133	4	98.6338	-0.340237	-0.79862	0.630705	COG0010E	Arginase family enzyme;E;Amino acid transport and metabolism ;
K43816_GM002564	-	7	353.518	6	241.454	-0.548145	7	395.746	2	196.99	-1.00279	6	390.12	3	216.994	-0.843321	-0.798085	0.631138	COG1167KE	DNA-binding transcriptional regulator, MocR family, contains an aminotransferase domain;KE;Transcription ; Amino acid transport and metabolism ;
K43816_GM002518	pucG	3	514.906	3	262.368	-0.97003	3	425.061	2	282.352	-0.588462	2	423.244	3	236.721	-0.835623	-0.798038	0.631176	COG0075EF	Archaeal aspartate aminotransferase or a related aminotransferase, includes purine catabolism protein PucG;EF;Amino acid transport and metabolism ; Nucleotide transport and metabolism ;
K43816_GM003400	-	5	165.231	5	102.666	-0.681253	4	172.223	1	72.2296	-1.24213	4	180.339	2	130.197	-0.466955	-0.796779	0.632196	-	hypothetical protein
K43816_GM002227	-	8	232.476	6	148.295	-0.645112	5	183.216	2	85.3623	-1.09292	5	198.74	4	126.251	-0.650446	-0.796161	0.632698	COG0845MV	Multidrug efflux pump subunit AcrA (membrane-fusion protein);MV;Cell wall/membrane/envelope biogenesis ; Defense mechanisms ;
K43816_GM004648	raxA	10	497.614	8	344.12	-0.530827	7	406.739	4	203.556	-0.995148	9	544.696	5	299.847	-0.859069	-0.795015	0.633627	COG0845MV	Multidrug efflux pump subunit AcrA (membrane-fusion protein);MV;Cell wall/membrane/envelope biogenesis ; Defense mechanisms ;
K43816_GM000166	mtlR	6	172.916	3	127.381	-0.437957	5	267.495	2	72.2296	-1.8744	5	195.06	3	185.432	-0.0726497	-0.795001	0.633639	COG3722K	DNA-binding transcriptional regulator, MltR family;K;Transcription ;
K43816_GM001328	-	6	138.333	5	186.319	0.426961	5	161.23	1	26.2653	-2.5729	5	139.854	2	118.361	-0.238878	-0.794939	0.633688	COG1393P	Arsenate reductase and related proteins, glutaredoxin family;P;Inorganic ion transport and metabolism ;
K43816_GM003527	galE, GALE	6	205.578	6	127.381	-0.686252	4	230.852	3	91.9286	-1.31901	5	195.06	4	149.923	-0.377479	-0.794247	0.634251	COG1087M	UDP-glucose 4-epimerase;M;Cell wall/membrane/envelope biogenesis ;
K43816_GM001565	pbpG	6	390.022	5	249.059	-0.644981	6	351.774	2	183.857	-0.932334	6	338.595	3	193.322	-0.805363	-0.794226	0.634267	COG1686M	D-alanyl-D-alanine carboxypeptidase;M;Cell wall/membrane/envelope biogenesis ;
K43816_GM002601	map	8	1391.01	7	918.287	-0.598588	9	1491.38	2	617.235	-1.27138	7	1339.66	5	938.994	-0.512218	-0.794063	0.634399	COG0024J	Methionine aminopeptidase;J;Translation, ribosomal structure and biogenesis ;
K43816_GM004076	eamB	8	236.319	9	220.541	-0.0992536	8	263.831	2	65.6633	-1.99011	8	231.864	4	189.377	-0.290628	-0.793329	0.634995	COG1280E	Threonine/homoserine/homoserine lactone efflux protein;E;Amino acid transport and metabolism ;
K43816_GM001005	truC	4	86.4581	3	57.0364	-0.591633	4	98.9365	1	39.398	-1.30673	2	55.2057	2	39.4535	-0.474451	-0.790938	0.636939	COG0564J	Pseudouridylate synthase, 23S rRNA- or tRNA-specific;J;Translation, ribosomal structure and biogenesis ;
K43816_GM001923	slp	8	201.736	7	125.48	-0.680688	7	252.838	2	118.194	-1.0906	7	161.937	5	106.525	-0.599646	-0.79031	0.637449	COG3065M	Starvation-inducible outer membrane lipoprotein;M;Cell wall/membrane/envelope biogenesis ;
K43816_GM002072	ihfA, himA	1	9.60646	1	36.1231	1.80737	1	14.6573	0	0	-3.96876	1	18.4019	1	15.7814	-0.209334	-0.79024	0.637506	COG0776L	Bacterial nucleoid DNA-binding protein;L;Replication, recombination and repair ;
K43816_GM001064	PTS-Cel-EIIB, celA, chbB	4	211.342	4	125.48	-0.747479	2	219.859	2	144.459	-0.60251	3	264.987	3	130.197	-1.01963	-0.789872	0.637806	COG1440G	Phosphotransferase system cellobiose-specific component IIB;G;Carbohydrate transport and metabolism ;
K43816_GM002094	-	15	683.98	15	498.118	-0.45668	13	864.778	6	413.679	-1.062	13	861.209	11	477.388	-0.849857	-0.789513	0.638097	-	hypothetical protein
K43816_GM003345	ybjD	9	280.509	7	230.047	-0.284993	7	293.145	2	85.3623	-1.76806	7	294.43	5	236.721	-0.313548	-0.788865	0.638625	COG3593L	Predicted ATP-dependent endonuclease of the OLD family, contains P-loop ATPase and TOPRIM domains;L;Replication, recombination and repair ;
K43816_GM002121	dgoT	11	322.777	9	266.17	-0.277242	8	395.746	3	144.459	-1.4476	6	301.791	5	193.322	-0.639871	-0.788238	0.639136	COG2271G	Sugar phosphate permease;G;Carbohydrate transport and metabolism ;
K43816_GM004898	wecA, tagO, rfe	15	1425.6	15	1007.64	-0.500162	15	1388.78	10	814.225	-0.769582	15	1450.07	14	678.601	-1.09436	-0.788034	0.639302	COG0472M	UDP-N-acetylmuramyl pentapeptide phosphotransferase/UDP-N-acetylglucosamine-1-phosphate transferase;M;Cell wall/membrane/envelope biogenesis ;
K43816_GM002907	-	10	336.226	9	317.503	-0.0824095	7	388.417	3	177.291	-1.12708	8	360.677	3	161.759	-1.15196	-0.787152	0.640021	-	hypothetical protein
K43816_GM002395	pcaR	10	288.194	9	150.196	-0.935617	10	348.11	5	157.592	-1.13836	8	235.544	8	193.322	-0.283659	-0.785879	0.641058	COG1414K	DNA-binding transcriptional regulator, IclR family;K;Transcription ;
K43816_GM002305	-	11	856.896	5	608.389	-0.49344	6	835.464	4	518.74	-0.686513	7	1045.23	4	461.606	-1.17734	-0.785764	0.641151	COG0673R	Predicted dehydrogenase;R;General function prediction only ;
K43816_GM004473	-	4	432.291	3	300.392	-0.523694	2	450.711	1	216.689	-1.05313	3	434.285	2	252.503	-0.779959	-0.785595	0.64129	COG4928R	Predicted P-loop ATPase, KAP-like;R;General function prediction only ;
K43816_GM000768	gcvT, AMT	10	318.934	10	285.182	-0.160842	8	190.544	2	65.6633	-1.52271	11	327.554	6	205.158	-0.672377	-0.785311	0.641521	COG0404E	Glycine cleavage system T protein (aminomethyltransferase);E;Amino acid transport and metabolism ;
K43816_GM003350	K15977	3	82.6155	2	49.4316	-0.729443	3	80.6149	1	32.8316	-1.27046	3	80.9683	2	63.1256	-0.354165	-0.78469	0.642028	COG2259S	Uncharacterized membrane protein YphA, DoxX/SURF4 family;S;Function unknown ;
K43816_GM002994	K07336	5	272.823	5	192.023	-0.504475	5	318.795	4	164.158	-0.9533	5	338.595	5	181.486	-0.896027	-0.784601	0.6421	COG3128R	Predicted 2-oxoglutarate- and Fe(II)-dependent dioxygenase YbiX;R;General function prediction only ;
K43816_GM001139	-	5	151.782	4	106.468	-0.507567	4	131.915	3	111.628	-0.238947	5	158.256	2	51.2896	-1.60675	-0.784423	0.642245	-	hypothetical protein
K43816_GM002195	alsD, budA, aldC	5	92.222	3	55.1352	-0.731764	4	87.9436	1	39.398	-1.13861	3	88.3291	2	63.1256	-0.478229	-0.782867	0.643516	COG3527Q	Alpha-acetolactate decarboxylase;Q;Secondary metabolites biosynthesis, transport and catabolism ;
K43816_GM003535	pnuC	10	1417.91	9	920.188	-0.623219	9	1344.8	6	656.633	-1.03311	10	1210.84	6	749.617	-0.691056	-0.782463	0.643846	COG3201H	Nicotinamide riboside transporter PnuC;H;Coenzyme transport and metabolism ;
K43816_GM001539	PTS-Fru-EIIB, fruA	15	530.276	12	351.725	-0.59092	13	564.304	6	354.582	-0.668847	11	570.459	8	268.284	-1.08552	-0.781763	0.644418	COG3925GT	N-terminal domain of the phosphotransferase system fructose-specific component IIB;GT;Carbohydrate transport and metabolism ; Signal transduction mechanisms ;
K43816_GM002090	menI	5	99.9072	4	53.234	-0.895759	3	58.629	1	32.8316	-0.817642	4	147.215	3	94.6885	-0.631276	-0.781559	0.644585	COG2050Q	Acyl-coenzyme A thioesterase PaaI, contains HGG motif;Q;Secondary metabolites biosynthesis, transport and catabolism ;
K43816_GM004509	-	10	376.573	9	252.862	-0.572714	8	425.061	6	302.051	-0.491497	8	533.655	4	220.94	-1.26844	-0.77755	0.647864	COG1737K	DNA-binding transcriptional regulator, MurR/RpiR family, contains HTH and SIS domains;K;Transcription ;
K43816_GM002941	hipO	5	140.254	4	81.7522	-0.771424	4	128.251	3	98.4949	-0.377481	4	117.772	2	51.2896	-1.1836	-0.777502	0.647903	COG1473R	Metal-dependent amidase/aminoacylase/carboxypeptidase;R;General function prediction only ;
K43816_GM004177	speE, SRM	10	234.398	9	222.442	-0.0751982	8	344.446	3	111.628	-1.6169	8	264.987	7	169.65	-0.640316	-0.777471	0.647929	COG0421E	Spermidine synthase;E;Amino acid transport and metabolism ;
K43816_GM000124	rph	9	382.337	8	294.688	-0.374536	8	469.032	4	177.291	-1.39853	7	430.604	7	291.956	-0.559025	-0.777363	0.648018	COG0689J	Ribonuclease PH;J;Translation, ribosomal structure and biogenesis ;
K43816_GM004951	hslU	10	539.883	9	334.614	-0.688514	10	630.262	2	262.653	-1.2596	9	504.212	5	386.645	-0.382154	-0.776755	0.648515	COG1220O	ATP-dependent protease HslVU (ClpYQ), ATPase subunit;O;Posttranslational modification, protein turnover, chaperones ;
K43816_GM002737	mdcR	8	318.934	5	173.011	-0.878601	6	366.431	3	236.388	-0.630229	6	397.481	5	224.885	-0.818922	-0.775917	0.649202	COG0583K	DNA-binding transcriptional regulator, LysR family;K;Transcription ;
K43816_GM002482	-	14	828.077	16	539.945	-0.616024	12	648.584	6	453.077	-0.516579	14	831.766	8	362.972	-1.19408	-0.775561	0.649493	-	hypothetical protein
K43816_GM002605	-	10	305.485	9	214.837	-0.505874	6	274.824	4	196.99	-0.478319	9	360.677	4	142.033	-1.33836	-0.774184	0.650623	COG3539N	Pilin (type 1 fimbria component protein);N;Cell motility ;
K43816_GM001770	-	8	207.499	5	108.369	-0.930837	6	190.544	1	65.6633	-1.52271	5	147.215	4	161.759	0.135048	-0.772834	0.651731	-	hypothetical protein
K43816_GM001860	K07136	8	318.934	6	247.158	-0.366518	7	289.481	3	164.158	-0.814594	6	356.997	5	161.759	-1.13721	-0.772772	0.651782	COG3788S	Uncharacterized membrane protein YecN, MAPEG domain;S;Function unknown ;
K43816_GM003355	E3.5.1.28D, amiD	7	220.949	8	159.702	-0.465837	7	212.53	2	111.628	-0.92288	5	158.256	4	82.8524	-0.925426	-0.771381	0.652924	COG3023M	N-acetyl-anhydromuramyl-L-alanine amidase AmpD;M;Cell wall/membrane/envelope biogenesis ;
K43816_GM000711	K09923	4	149.861	4	119.777	-0.320877	4	153.901	1	45.9643	-1.72171	3	180.339	4	149.923	-0.264869	-0.769153	0.654756	COG3171S	Uncharacterized conserved protein YggL, DUF469 family;S;Function unknown ;
K43816_GM003099	-	8	349.675	8	264.269	-0.40268	8	421.396	4	203.556	-1.0461	7	393.801	6	216.994	-0.856833	-0.768537	0.655262	COG4747S	Uncharacterized conserved protein, contains tandem ACT domains;S;Function unknown ;
K43816_GM003970	K09768	2	393.865	3	216.738	-0.858762	2	373.76	1	137.893	-1.43199	1	195.06	2	193.322	-0.0128446	-0.767867	0.655814	COG1671S	Uncharacterized conserved protein YaiI, UPF0178 family;S;Function unknown ;
K43816_GM003442	-	7	253.61	4	245.257	-0.0481288	5	260.166	2	78.7959	-1.71058	4	184.019	3	126.251	-0.539993	-0.766234	0.657158	COG0488R	ATPase components of ABC transporters with duplicated ATPase domains;R;General function prediction only ;
K43816_GM004900	trxA	4	172.916	5	144.492	-0.25745	5	216.195	2	65.6633	-1.70402	4	154.576	4	122.306	-0.335377	-0.765617	0.657667	COG3118O	Negative regulator of GroEL, contains thioredoxin-like and TPR-like domains;O;Posttranslational modification, protein turnover, chaperones ;
K43816_GM002387	nhoA	7	340.069	4	180.615	-0.909175	5	238.18	2	144.459	-0.717485	7	331.234	4	209.104	-0.661099	-0.762586	0.660166	COG2162Q	Arylamine N-acetyltransferase;Q;Secondary metabolites biosynthesis, transport and catabolism ;
K43816_GM002269	ydhP	6	159.467	4	85.5547	-0.890595	5	124.587	3	124.76	0.00199234	5	147.215	2	55.2349	-1.39815	-0.762252	0.660441	COG2814G	Predicted arabinose efflux permease, MFS family;G;Carbohydrate transport and metabolism ;
K43816_GM001115	gshA	24	1148.93	19	730.066	-0.653474	17	1212.89	11	643.5	-0.913383	17	1129.88	15	686.491	-0.718028	-0.761628	0.660957	COG2918H	Gamma-glutamylcysteine synthetase;H;Coenzyme transport and metabolism ;
K43816_GM002976	gcvA	4	146.018	3	58.9377	-1.29446	1	43.9718	1	52.5306	0.251345	4	169.297	3	71.0163	-1.24166	-0.761592	0.660987	COG0583K	DNA-binding transcriptional regulator, LysR family;K;Transcription ;
K43816_GM003001	-	9	386.18	5	174.912	-1.13815	5	260.166	2	177.291	-0.550736	8	316.513	4	209.104	-0.595712	-0.761533	0.661035	-	hypothetical protein
K43816_GM002085	ppsR	7	240.161	5	165.406	-0.535295	6	179.551	1	78.7959	-1.17802	7	217.142	2	145.978	-0.569669	-0.760995	0.661479	COG1806T	Regulator of PEP synthase PpsR, kinase-PPPase family (combines ADP:protein kinase and phosphorylase activities);T;Signal transduction mechanisms ;
K43816_GM001916	E4.3.1.17, sdaA, sdaB, tdcG	13	810.785	12	507.624	-0.674497	10	776.835	6	433.378	-0.840514	12	905.373	11	532.623	-0.764286	-0.759765	0.662495	COG1760E	L-serine deaminase;E;Amino acid transport and metabolism ;
K43816_GM004041	glpP	5	192.129	6	171.109	-0.166241	6	190.544	2	59.097	-1.67231	5	235.544	6	173.596	-0.438094	-0.758883	0.663225	COG1954K	Glycerol-3-phosphate responsive antiterminator (mRNA-binding);K;Transcription ;
K43816_GM001568	bglX	18	1575.46	18	1064.68	-0.564913	16	1641.61	11	787.959	-1.05797	18	1704.02	15	1084.97	-0.650798	-0.757894	0.664043	COG1472G	Periplasmic beta-glucosidase and related glycosidases;G;Carbohydrate transport and metabolism ;
K43816_GM000519	yhbY	5	155.625	4	134.986	-0.20385	3	153.901	1	59.097	-1.36598	3	154.576	3	94.6885	-0.701202	-0.757012	0.664772	COG1534J	RNA-binding protein YhbY;J;Translation, ribosomal structure and biogenesis ;
K43816_GM003529	galK	8	1098.98	7	600.784	-0.870158	5	1139.6	5	518.74	-1.13393	5	758.158	6	631.256	-0.263891	-0.755994	0.665615	COG0153G	Galactokinase;G;Carbohydrate transport and metabolism ;
K43816_GM002973	-	6	1700.34	4	1058.98	-0.682642	3	1487.71	2	912.72	-0.704241	7	1523.68	3	828.524	-0.878148	-0.75501	0.66643	COG1028IQR	NAD(P)-dependent dehydrogenase, short-chain alcohol dehydrogenase family;IQR;Lipid transport and metabolism ; Secondary metabolites biosynthesis, transport and catabolism ; General function prediction only ;
K43816_GM001155	-	3	82.6155	2	47.5304	-0.784883	2	65.9577	1	45.9643	-0.511685	2	62.5664	1	31.5628	-0.96504	-0.753869	0.667375	COG3121W	P pilus assembly protein, chaperone PapD;W;Extracellular structures ;
K43816_GM004087	dkgB	8	322.777	9	235.751	-0.451632	7	300.474	4	262.653	-0.193391	6	364.358	5	118.361	-1.61398	-0.753002	0.668094	COG0656Q	Aldo/keto reductase, related to diketogulonate reductase;Q;Secondary metabolites biosynthesis, transport and catabolism ;
K43816_GM004158	sfsA	8	810.785	7	399.255	-1.02018	6	670.57	4	341.449	-0.971647	6	644.066	6	536.568	-0.263	-0.751609	0.66925	COG1489GT	DNA-binding protein, stimulates sugar fermentation;GT;Carbohydrate transport and metabolism ; Signal transduction mechanisms ;
K43816_GM002765	uspE	1	49.9536	1	26.617	-0.883627	2	47.6361	1	26.2653	-0.83496	1	40.4842	1	27.6175	-0.535665	-0.751417	0.669408	COG0589T	Nucleotide-binding universal stress protein, UspA family;T;Signal transduction mechanisms ;
K43816_GM002788	-	9	363.124	8	290.886	-0.319026	7	516.668	3	203.556	-1.33953	6	441.645	5	291.956	-0.595467	-0.751341	0.669471	-	hypothetical protein
K43816_GM003348	hcp	17	810.785	16	566.562	-0.51632	17	710.877	10	459.643	-0.627979	15	706.633	10	327.464	-1.10726	-0.750521	0.670152	COG1151PC	Hydroxylamine reductase (hybrid-cluster protein);PC;Inorganic ion transport and metabolism ; Energy production and conversion ;
K43816_GM001755	-	9	322.777	7	218.64	-0.559862	6	410.403	6	236.388	-0.793307	8	426.924	6	228.83	-0.896785	-0.749984	0.670598	COG0583K	DNA-binding transcriptional regulator, LysR family;K;Transcription ;
K43816_GM003684	fes	5	190.208	5	117.875	-0.685693	4	153.901	2	65.6633	-1.21638	5	150.896	2	118.361	-0.347753	-0.749943	0.670632	COG2382P	Enterochelin esterase or related enzyme;P;Inorganic ion transport and metabolism ;
K43816_GM004332	prfC	22	1210.41	19	982.928	-0.300067	21	1480.38	8	663.199	-1.15726	16	1358.06	15	785.125	-0.789778	-0.749034	0.671387	COG4108J	Peptide chain release factor RF-3;J;Translation, ribosomal structure and biogenesis ;
K43816_GM001472	menE	7	3638.93	8	1887.91	-0.946358	5	3587.36	4	1562.79	-1.19828	6	1832.83	8	1708.34	-0.101422	-0.748687	0.671675	COG0318IQ	Acyl-CoA synthetase (AMP-forming)/AMP-acid ligase II;IQ;Lipid transport and metabolism ; Secondary metabolites biosynthesis, transport and catabolism ;
K43816_GM003418	mdfA, cmr	17	628.262	14	370.737	-0.75938	15	622.933	7	321.75	-0.950975	13	548.376	11	378.754	-0.532731	-0.747695	0.6725	COG0477GEPR	MFS family permease;GEPR;Carbohydrate transport and metabolism ; Amino acid transport and metabolism ; Inorganic ion transport and metabolism ; General function prediction only ;
K43816_GM001720	-	3	51.8749	1	9.50607	-2.33136	1	32.9788	1	32.8316	-0.00626292	1	29.443	1	31.5628	0.0971136	-0.746836	0.673214	-	hypothetical protein
K43816_GM002200	E2.3.1.9, atoB	3	211.342	3	136.887	-0.622899	3	241.845	1	111.628	-1.10847	2	202.421	3	142.033	-0.508123	-0.746499	0.673495	COG0183I	Acetyl-CoA acetyltransferase;I;Lipid transport and metabolism ;
K43816_GM002258	-	6	1521.66	5	910.682	-0.739994	5	1216.55	3	774.827	-0.650177	4	1266.05	4	702.273	-0.849318	-0.746496	0.673497	COG4221C	NADP-dependent 3-hydroxy acid dehydrogenase YdfG;C;Energy production and conversion ;
K43816_GM002732	mdcD	8	414.999	7	201.529	-1.03845	7	340.781	4	249.521	-0.448145	6	379.079	4	224.885	-0.75071	-0.745769	0.674101	COG4799I	Acetyl-CoA carboxylase, carboxyltransferase component;I;Lipid transport and metabolism ;
K43816_GM004056	frsA	9	614.813	11	406.86	-0.594419	8	622.933	6	367.714	-0.758888	9	618.304	6	335.355	-0.880662	-0.744657	0.675028	COG1073T	Fermentation-respiration switch protein FrsA, has esterase activity, DUF1100 family;T;Signal transduction mechanisms ;
K43816_GM002720	E3.4.17.19	7	370.809	6	269.972	-0.456416	6	300.474	2	151.026	-0.987719	6	360.677	4	209.104	-0.783601	-0.742579	0.676758	COG2317E	Zn-dependent carboxypeptidase, M32 family;E;Amino acid transport and metabolism ;
K43816_GM003699	ybdG, mscM	18	2196.04	20	1412.6	-0.636182	14	2085	11	1398.63	-0.575692	15	2329.68	13	1152.04	-1.0153	-0.742393	0.676913	COG0668M	Small-conductance mechanosensitive channel;M;Cell wall/membrane/envelope biogenesis ;
K43816_GM001796	-	5	311.249	4	222.442	-0.482797	4	282.152	3	196.99	-0.516151	4	268.668	2	114.415	-1.22435	-0.741099	0.677992	-	hypothetical protein
K43816_GM003288	ssuD	7	228.634	7	199.628	-0.194815	5	285.817	2	91.9286	-1.62593	3	224.503	3	169.65	-0.402106	-0.740951	0.678115	COG2141HR	Flavin-dependent oxidoreductase, luciferase family (includes alkanesulfonate monooxygenase SsuD and methylene tetrahydromethanopterin reductase);HR;Coenzyme transport and metabolism ; General function prediction only ;
K43816_GM000111	spoT	6	126.805	4	83.6534	-0.594306	5	124.587	2	85.3623	-0.54021	4	176.658	2	82.8524	-1.08318	-0.739232	0.679549	COG0317TK	(p)ppGpp synthase/hydrolase, HD superfamily;TK;Signal transduction mechanisms ; Transcription ;
K43816_GM002944	-	6	3629.32	6	2264.35	-0.680365	6	3700.96	2	2153.76	-0.780764	6	3452.2	4	2043.69	-0.756048	-0.739059	0.679694	COG0451M	Nucleoside-diphosphate-sugar epimerase;M;Cell wall/membrane/envelope biogenesis ;
K43816_GM003369	potI	6	194.05	7	106.468	-0.85994	5	139.244	3	91.9286	-0.593744	5	154.576	4	90.7431	-0.761947	-0.738544	0.680124	COG1177E	ABC-type spermidine/putrescine transport system, permease component II;E;Amino acid transport and metabolism ;
K43816_GM003490	uvrB	21	1352.59	18	884.065	-0.612935	18	1403.43	9	623.801	-1.16852	14	1196.12	12	887.704	-0.429796	-0.737083	0.681344	COG0556L	Excinuclease UvrABC helicase subunit UvrB;L;Replication, recombination and repair ;
K43816_GM002161	ybiC	3	122.963	2	41.8267	-1.53332	3	139.244	2	111.628	-0.316378	2	106.731	3	82.8524	-0.361509	-0.73707	0.681355	COG2055C	Malate/lactate/ureidoglycolate dehydrogenase, LDH2 family;C;Energy production and conversion ;
K43816_GM001669	K09802	2	122.963	1	100.764	-0.284673	1	102.601	1	72.2296	-0.500536	1	128.813	1	47.3442	-1.42502	-0.736744	0.681627	COG2926S	Uncharacterized conserved protein YeeX, DUF496 family;S;Function unknown ;
K43816_GM001851	otsA	20	2970.32	16	1811.86	-0.712837	17	2887.48	7	1937.07	-0.575692	15	2675.64	13	1412.44	-0.921214	-0.736581	0.681763	COG0380G	Trehalose-6-phosphate synthase;G;Carbohydrate transport and metabolism ;
K43816_GM000535	-	8	169.074	5	131.184	-0.363614	5	161.23	2	78.7959	-1.02365	7	209.782	4	118.361	-0.820423	-0.735896	0.682336	-	hypothetical protein
K43816_GM002187	-	2	63.4026	2	64.6413	0.0274845	2	102.601	2	72.2296	-0.500536	2	80.9683	1	23.6721	-1.73219	-0.735079	0.683019	COG4235CO	Cytochrome c-type biogenesis protein CcmH/NrfG;CO;Energy production and conversion ; Posttranslational modification, protein turnover, chaperones ;
K43816_GM001987	-	2	90.3007	2	68.4437	-0.394781	2	106.265	2	72.2296	-0.550682	2	95.6898	1	39.4535	-1.2571	-0.734187	0.683765	COG0790T	TPR repeat;T;Signal transduction mechanisms ;
K43816_GM003286	ssuE	5	226.712	3	117.875	-0.937764	3	194.209	1	78.7959	-1.29063	4	147.215	3	149.923	0.0261234	-0.73409	0.683846	COG0431C	NAD(P)H-dependent FMN reductase;C;Energy production and conversion ;
K43816_GM001718	-	14	662.846	13	435.378	-0.605269	14	630.262	7	374.281	-0.750269	13	603.582	6	335.355	-0.845954	-0.73383	0.684063	COG1819G	UDP:flavonoid glycosyltransferase YjiC, YdhE family;G;Carbohydrate transport and metabolism ;
K43816_GM003269	helD	14	805.021	15	538.044	-0.580415	13	758.513	7	407.112	-0.896108	13	912.734	11	552.349	-0.723584	-0.733369	0.68445	COG0210L	Superfamily I DNA or RNA helicase;L;Replication, recombination and repair ;
K43816_GM004220	fruR1, fruR	6	228.634	10	264.269	0.208121	7	322.46	3	118.194	-1.44028	7	379.079	5	193.322	-0.967848	-0.733334	0.684479	COG1609K	DNA-binding transcriptional regulator, LacI/PurR family;K;Transcription ;
K43816_GM004527	K03710	22	1268.05	20	925.892	-0.453279	17	1073.64	8	505.607	-1.08492	22	1185.08	14	749.617	-0.660055	-0.732751	0.684967	COG2188K	DNA-binding transcriptional regulator, GntR family;K;Transcription ;
K43816_GM002150	-	7	203.657	7	226.245	0.151038	7	311.467	2	151.026	-1.03939	6	264.987	4	106.525	-1.30669	-0.731681	0.685863	COG1737K	DNA-binding transcriptional regulator, MurR/RpiR family, contains HTH and SIS domains;K;Transcription ;
K43816_GM002809	-	14	1498.61	11	1011.45	-0.566739	15	1696.58	5	1247.6	-0.443163	12	1578.88	6	694.382	-1.18394	-0.731281	0.686198	COG0477GEPR	MFS family permease;GEPR;Carbohydrate transport and metabolism ; Amino acid transport and metabolism ; Inorganic ion transport and metabolism ; General function prediction only ;
K43816_GM003734	ramA	8	324.698	8	235.751	-0.460168	5	249.173	4	164.158	-0.59908	8	364.358	5	165.705	-1.13201	-0.73042	0.686919	COG2207K	AraC-type DNA-binding domain and AraC-containing proteins;K;Transcription ;
K43816_GM000840	-	2	253.61	2	186.319	-0.442794	2	249.173	1	98.4949	-1.33023	2	268.668	2	201.213	-0.415307	-0.729445	0.687737	-	hypothetical protein
K43816_GM001516	-	9	343.911	7	290.886	-0.240821	6	304.138	4	183.857	-0.723051	8	342.275	4	145.978	-1.22377	-0.729212	0.687932	COG0583K	DNA-binding transcriptional regulator, LysR family;K;Transcription ;
K43816_GM001318	BCP, PRXQ, DOT5	5	111.435	5	93.1595	-0.255911	3	157.566	2	65.6633	-1.25011	4	114.092	3	71.0163	-0.676388	-0.727471	0.689392	COG1225O	Peroxiredoxin;O;Posttranslational modification, protein turnover, chaperones ;
K43816_GM003102	rluE	4	226.712	4	155.9	-0.537371	4	274.824	3	151.026	-0.859432	4	264.987	3	153.869	-0.780311	-0.725705	0.690875	COG1187J	16S rRNA U516 pseudouridylate synthase RsuA and related 23S rRNA U2605, pseudouridylate synthases;J;Translation, ribosomal structure and biogenesis ;
K43816_GM002417	ABC.PE.P	4	76.8517	3	38.0243	-0.996355	1	29.3145	2	59.097	0.987283	4	92.0095	1	19.7268	-2.16588	-0.724985	0.69148	COG0601EP	ABC-type dipeptide/oligopeptide/nickel transport system, permease component;EP;Amino acid transport and metabolism ; Inorganic ion transport and metabolism ;
K43816_GM001348	eutB	17	837.683	17	652.117	-0.360785	14	868.443	6	328.316	-1.40062	13	813.364	12	611.53	-0.410894	-0.724098	0.692225	COG4303E	Ethanolamine ammonia-lyase, large subunit;E;Amino acid transport and metabolism ;
K43816_GM002214	codA	4	228.634	2	188.22	-0.279268	4	304.138	2	177.291	-0.775229	3	290.75	2	134.142	-1.11026	-0.721585	0.694339	COG0402FR	Cytosine/adenosine deaminase or related metal-dependent hydrolase;FR;Nucleotide transport and metabolism ; General function prediction only ;
K43816_GM001492	E2.3.1.9, atoB	4	130.648	4	106.468	-0.292776	3	146.573	1	72.2296	-1.01093	5	165.617	2	90.7431	-0.860864	-0.721522	0.694392	COG0183I	Acetyl-CoA acetyltransferase;I;Lipid transport and metabolism ;
K43816_GM001122	-	2	1654.23	2	971.521	-0.767232	2	1637.95	2	787.959	-1.05475	2	1420.63	2	1120.48	-0.342138	-0.721373	0.694517	-	hypothetical protein
K43816_GM001998	vasD, lip	4	90.3007	4	58.9377	-0.607163	4	84.2792	2	52.5306	-0.67183	3	66.2468	2	35.5082	-0.881247	-0.72008	0.695606	COG3521U	Predicted component of the type VI protein secretion system;U;Intracellular trafficking, secretion, and vesicular transport ;
K43816_GM002893	impB	1	7.68517	2	43.7279	2.36455	1	21.9859	0	0	-4.52268	0	0	0	0	0	-0.719375	0.696199	COG3516U	Predicted component of the type VI protein secretion system;U;Intracellular trafficking, secretion, and vesicular transport ;
K43816_GM004569	ABC.SS.P	2	78.7729	2	57.0364	-0.458941	2	51.3004	2	65.6633	0.35007	2	84.6487	1	19.7268	-2.04694	-0.718602	0.69685	COG1172G	Ribose/xylose/arabinose/galactoside ABC-type transport system, permease component;G;Carbohydrate transport and metabolism ;
K43816_GM003424	yliI	8	720.484	9	490.513	-0.553737	6	743.856	3	334.883	-1.149	8	662.468	7	485.278	-0.448245	-0.716995	0.698205	COG2133G	Glucose/arabinose dehydrogenase, beta-propeller fold;G;Carbohydrate transport and metabolism ;
K43816_GM002756	pcaR	5	155.625	5	85.5547	-0.855627	3	106.265	2	52.5306	-1.00274	5	125.133	4	102.579	-0.284211	-0.714194	0.700568	COG1414K	DNA-binding transcriptional regulator, IclR family;K;Transcription ;
K43816_GM004533	-	22	1759.9	21	1311.84	-0.423626	20	1912.77	12	1024.35	-0.900306	23	2009.49	16	1140.21	-0.816985	-0.713639	0.701036	COG2222M	Fructoselysine-6-P-deglycase FrlB and related proteins with duplicated sugar isomerase (SIS) domain;M;Cell wall/membrane/envelope biogenesis ;
K43816_GM002685	otnI	10	576.387	9	380.243	-0.598829	8	571.633	3	334.883	-0.769653	8	599.902	6	351.136	-0.770995	-0.713159	0.701442	COG3622G	Hydroxypyruvate isomerase;G;Carbohydrate transport and metabolism ;
K43816_GM003635	-	11	668.609	15	549.451	-0.282706	10	710.877	7	380.847	-0.898633	10	831.766	9	430.043	-0.950077	-0.710472	0.703713	COG3969R	Predicted phosphoadenosine phosphosulfate sulfurtransferase, contains C-terminal DUF3440 domain;R;General function prediction only ;
K43816_GM001988	K07126	8	140.254	2	68.4437	-1.02438	4	146.573	2	65.6633	-1.14646	3	92.0095	1	94.6885	0.0409673	-0.709957	0.704148	COG0790T	TPR repeat;T;Signal transduction mechanisms ;
K43816_GM001528	lpxT	7	232.476	6	184.418	-0.332496	6	216.195	2	65.6633	-1.70402	6	176.658	6	165.705	-0.0918085	-0.709443	0.704583	COG0671I	Membrane-associated phospholipid phosphatase;I;Lipid transport and metabolism ;
K43816_GM004531	-	6	326.62	5	300.392	-0.120381	4	322.46	2	164.158	-0.969737	4	331.234	3	161.759	-1.02946	-0.706526	0.707052	-	hypothetical protein
K43816_GM000356	WARS, trpS	11	363.124	8	163.504	-1.1463	8	388.417	7	439.944	0.179278	9	430.604	5	193.322	-1.15126	-0.706094	0.707418	COG0180J	Tryptophanyl-tRNA synthetase;J;Translation, ribosomal structure and biogenesis ;
K43816_GM001980	vgrG	38	6611.16	32	4654.17	-0.506288	30	6218.34	16	3670.58	-0.760362	31	6970.64	18	3878.28	-0.845708	-0.704119	0.709092	COG4253S	Uncharacterized conserved protein, DUF2345 family;S;Function unknown ;
K43816_GM003373	-	5	115.277	3	87.4559	-0.394542	4	135.58	3	151.026	0.154572	4	132.494	2	35.5082	-1.87048	-0.703483	0.709631	-	hypothetical protein
K43816_GM003007	katE, CAT, catB, srpA	16	468.795	13	382.144	-0.294144	13	593.619	7	321.75	-0.881548	14	610.943	11	319.574	-0.932742	-0.702811	0.710201	COG0753P	Catalase;P;Inorganic ion transport and metabolism ;
K43816_GM004895	wecC	6	228.634	5	224.343	-0.0272095	6	256.502	3	124.76	-1.03391	6	294.43	5	142.033	-1.04647	-0.70253	0.710439	COG0677M	UDP-N-acetyl-D-mannosaminuronate dehydrogenase;M;Cell wall/membrane/envelope biogenesis ;
K43816_GM003113	potA	12	497.614	9	313.7	-0.663946	8	359.103	4	262.653	-0.449768	9	471.088	5	236.721	-0.989787	-0.701167	0.711596	COG3842E	ABC-type Fe3+/spermidine/putrescine transport systems, ATPase components;E;Amino acid transport and metabolism ;
K43816_GM003751	-	20	1068.24	16	769.992	-0.471795	16	1033.34	7	545.005	-0.921719	15	1096.75	12	670.71	-0.708643	-0.700719	0.711976	COG2211G	Na+/melibiose symporter or related transporter;G;Carbohydrate transport and metabolism ;
K43816_GM001857	cutC	7	126.805	4	87.4559	-0.530917	3	76.9506	1	59.097	-0.375268	7	154.576	3	67.071	-1.19251	-0.699564	0.712958	COG3142P	Copper homeostasis protein CutC;P;Inorganic ion transport and metabolism ;
K43816_GM002912	-	12	401.55	13	250.96	-0.675971	11	359.103	5	196.99	-0.862982	12	320.193	6	216.994	-0.559149	-0.699368	0.713124	COG2814G	Predicted arabinose efflux permease, MFS family;G;Carbohydrate transport and metabolism ;
K43816_GM000530	nusA	2	80.6942	2	70.3449	-0.195423	2	106.265	1	45.9643	-1.19154	2	110.411	2	67.071	-0.710784	-0.699251	0.713224	COG0195K	Transcription antitermination factor NusA, contains S1 and KH domains;K;Transcription ;
K43816_GM004927	oxyR	9	776.202	7	536.143	-0.532984	8	758.513	6	354.582	-1.09489	8	743.437	7	536.568	-0.469702	-0.699193	0.713273	COG0583K	DNA-binding transcriptional regulator, LysR family;K;Transcription ;
K43816_GM001169	oqxR	2	103.75	3	91.2583	-0.183196	2	95.2722	2	59.097	-0.679827	2	103.051	2	43.3989	-1.22869	-0.697238	0.714935	COG1959K	DNA-binding transcriptional regulator, IscR family;K;Transcription ;
K43816_GM002166	casA, cse1	22	1012.52	22	783.3	-0.369897	19	1062.65	9	466.209	-1.18688	20	1056.27	14	729.89	-0.532616	-0.696466	0.715591	-	hypothetical protein
K43816_GM004467	mrr	15	970.252	12	777.597	-0.318969	13	971.043	7	439.944	-1.14043	13	945.857	9	611.53	-0.628368	-0.695921	0.716055	COG4127R	Predicted restriction endonuclease, Mrr-cat superfamily;R;General function prediction only ;
K43816_GM003964	rdgC	6	272.823	7	245.257	-0.153083	7	300.474	2	91.9286	-1.69784	6	283.389	5	240.666	-0.234849	-0.695257	0.71662	COG2974L	DNA recombination-dependent growth factor C;L;Replication, recombination and repair ;
K43816_GM002329	benE	4	126.805	5	79.851	-0.660609	3	91.6079	2	59.097	-0.623843	3	62.5664	1	35.5082	-0.800046	-0.694833	0.716981	COG3135Q	Predicted benzoate:H+ symporter BenE;Q;Secondary metabolites biosynthesis, transport and catabolism ;
K43816_GM001841	-	6	1279.58	4	866.954	-0.561107	4	1462.06	4	847.056	-0.786758	5	1571.52	4	942.939	-0.736314	-0.694727	0.717071	COG0698G	Ribose 5-phosphate isomerase RpiB;G;Carbohydrate transport and metabolism ;
K43816_GM000558	garP	18	2489.99	17	1572.3	-0.662923	15	2385.47	10	1687.55	-0.499096	15	2565.22	13	1357.2	-0.91795	-0.693323	0.718266	COG2271G	Sugar phosphate permease;G;Carbohydrate transport and metabolism ;
K43816_GM002532	hcp	7	626.341	6	311.799	-1.00401	6	604.612	4	853.623	0.496894	5	728.715	6	244.612	-1.57095	-0.692691	0.718805	COG3157U	Type VI protein secretion system component Hcp (secreted cytotoxin);U;Intracellular trafficking, secretion, and vesicular transport ;
K43816_GM001043	bsdD	2	59.56	2	58.9377	-0.0149034	1	51.3004	1	26.2653	-0.939755	2	69.9272	1	31.5628	-1.12311	-0.692591	0.71889	-	hypothetical protein
K43816_GM003291	pepN	27	3502.51	26	2328.99	-0.58848	21	3635	14	2311.35	-0.652994	24	3698.78	16	2071.31	-0.8362	-0.692558	0.718918	COG0308E	Aminopeptidase N;E;Amino acid transport and metabolism ;
K43816_GM002308	-	4	186.365	4	131.184	-0.503308	4	164.894	4	118.194	-0.476952	4	195.06	3	90.7431	-1.09562	-0.691962	0.719426	COG1733K	DNA-binding transcriptional regulator, HxlR family;K;Transcription ;
K43816_GM001773	dam	6	391.943	8	249.059	-0.652052	7	406.739	3	295.485	-0.459688	7	408.522	6	209.104	-0.96284	-0.691527	0.719797	COG0338L	Site-specific DNA-adenine methylase;L;Replication, recombination and repair ;
K43816_GM003446	E3.2.1.86B, bglA	20	1148.93	17	760.486	-0.59466	16	1124.94	8	636.934	-0.819657	18	1203.48	15	761.453	-0.659695	-0.691337	0.719958	COG2723G	Beta-glucosidase/6-phospho-beta-glucosidase/beta-galactosidase;G;Carbohydrate transport and metabolism ;
K43816_GM003494	bioF	5	126.805	5	121.678	-0.0590734	5	179.551	2	52.5306	-1.75397	3	99.3702	3	82.8524	-0.259407	-0.690818	0.720401	COG0156H	7-keto-8-aminopelargonate synthetase or related enzyme;H;Coenzyme transport and metabolism ;
K43816_GM002729	mdcA	19	1010.6	17	654.018	-0.627032	16	1058.99	8	571.271	-0.889277	15	1026.83	12	698.327	-0.555556	-0.690622	0.720568	COG4670I	Acyl CoA:acetate/3-ketoacid CoA transferase;I;Lipid transport and metabolism ;
K43816_GM002813	hrpA	29	5225.91	21	3308.11	-0.659514	20	5309.59	11	3401.36	-0.642338	21	5483.76	12	3215.46	-0.769955	-0.690602	0.720585	COG1643J	HrpA-like RNA helicase;J;Translation, ribosomal structure and biogenesis ;
K43816_GM002789	K08987	4	317.013	4	226.245	-0.48484	4	296.809	2	183.857	-0.687978	4	323.873	4	173.596	-0.895861	-0.68956	0.721474	COG3759S	Uncharacterized membrane protein;S;Function unknown ;
K43816_GM003802	lpxL, htrB	9	547.568	6	334.614	-0.708869	6	538.654	5	348.015	-0.628745	5	504.212	3	303.792	-0.729063	-0.688892	0.722043	COG1560I	Lauroyl/myristoyl acyltransferase;I;Lipid transport and metabolism ;
K43816_GM002930	tyrR	6	126.805	3	57.0364	-1.13892	5	164.894	1	105.061	-0.645365	3	62.5664	2	51.2896	-0.281742	-0.688674	0.722229	COG3283KE	Transcriptional regulator of aromatic amino acids metabolism;KE;Transcription ; Amino acid transport and metabolism ;
K43816_GM001799	-	3	48.0323	1	19.0121	-1.29286	0	0	0	0	0	2	47.8449	1	27.6175	-0.771313	-0.688056	0.722757	-	hypothetical protein
K43816_GM002926	mpaA	2	92.222	2	58.9377	-0.637208	2	102.601	1	65.6633	-0.636071	1	55.2057	1	31.5628	-0.78749	-0.686923	0.723724	COG2866M	Murein tripeptide amidase MpaA;M;Cell wall/membrane/envelope biogenesis ;
K43816_GM002036	-	9	286.272	7	214.837	-0.412476	8	377.424	4	164.158	-1.19616	7	279.709	6	205.158	-0.445322	-0.684651	0.725665	COG0697GER	Permease of the drug/metabolite transporter (DMT) superfamily;GER;Carbohydrate transport and metabolism ; Amino acid transport and metabolism ; General function prediction only ;
K43816_GM001726	-	4	119.12	4	70.3449	-0.751594	4	102.601	1	45.9643	-1.1414	3	66.2468	3	59.1803	-0.160175	-0.684389	0.725889	COG1484L	DNA replication protein DnaC;L;Replication, recombination and repair ;
K43816_GM000785	cptA	2	172.916	2	91.2583	-0.914642	2	157.566	1	105.061	-0.580181	1	180.339	2	122.306	-0.556444	-0.683756	0.726431	-	hypothetical protein
K43816_GM004458	K07483	12	735.855	12	576.068	-0.352639	12	776.835	6	341.449	-1.18357	10	699.272	8	489.224	-0.514475	-0.683563	0.726596	COG2963X	Transposase and inactivated derivatives;X;Mobilome: prophages, transposons;
K43816_GM004045	PTS-Gat-EIIC, gatC, sgcC	11	326.62	11	230.047	-0.503835	9	311.467	4	144.459	-1.10309	12	342.275	8	252.503	-0.437366	-0.681429	0.72842	COG3775G	Phosphotransferase system, galactitol-specific IIC component;G;Carbohydrate transport and metabolism ;
K43816_GM003422	-	1	9.60646	1	34.2219	1.73153	1	21.9859	0	0	-4.52268	1	18.4019	1	31.5628	0.747028	-0.681373	0.728469	-	hypothetical protein
K43816_GM003247	E2.3.1.54, pflD	12	1788.72	13	1395.49	-0.357929	9	1788.19	6	1109.71	-0.687821	12	1969	5	986.338	-0.996582	-0.680777	0.728979	COG1882C	Pyruvate-formate lyase;C;Energy production and conversion ;
K43816_GM001499	rcsD	25	895.322	22	722.462	-0.3091	17	831.799	7	387.413	-1.10038	17	923.775	16	595.748	-0.63198	-0.680486	0.729228	COG2198T	HPt (histidine-containing phosphotransfer) domain;T;Signal transduction mechanisms ;
K43816_GM001704	virB4, lvhB4	41	1623.49	35	1171.15	-0.470833	34	1443.74	15	761.694	-0.921633	32	1523.68	27	974.502	-0.644287	-0.678918	0.730571	COG3702U	Type IV secretory pathway, VirB3 components;U;Intracellular trafficking, secretion, and vesicular transport ;
K43816_GM003091	cydA	15	1500.53	15	982.928	-0.609807	14	1506.03	5	1076.88	-0.483517	11	1715.06	10	891.65	-0.942931	-0.678752	0.730713	COG1271C	Cytochrome bd-type quinol oxidase, subunit 1;C;Energy production and conversion ;
K43816_GM002249	-	6	995.229	4	650.215	-0.613342	5	1121.28	2	669.766	-0.742553	4	1074.67	3	670.71	-0.679326	-0.678407	0.731009	COG1280E	Threonine/homoserine/homoserine lactone efflux protein;E;Amino acid transport and metabolism ;
K43816_GM002414	-	2	155.625	2	93.1595	-0.734132	2	73.2863	2	72.2296	-0.0206687	2	154.576	1	63.1256	-1.27865	-0.677815	0.731516	COG2141HR	Flavin-dependent oxidoreductase, luciferase family (includes alkanesulfonate monooxygenase SsuD and methylene tetrahydromethanopterin reductase);HR;Coenzyme transport and metabolism ; General function prediction only ;
K43816_GM003287	ssuA	8	3888.69	5	2798.59	-0.474442	5	4118.69	3	2416.41	-0.769074	6	4015.29	6	2323.81	-0.78875	-0.677422	0.731853	COG0715P	ABC-type nitrate/sulfonate/bicarbonate transport system, periplasmic component;P;Inorganic ion transport and metabolism ;
K43816_GM003280	pqiA	15	678.216	12	431.576	-0.650917	12	637.591	5	426.811	-0.577917	13	736.076	9	422.153	-0.800635	-0.67649	0.732652	COG2995S	Uncharacterized paraquat-inducible protein A;S;Function unknown ;
K43816_GM004009	ecpA, matB	7	215.185	7	199.628	-0.107744	6	183.216	2	52.5306	-1.78296	6	217.142	6	197.268	-0.137821	-0.676175	0.732922	-	hypothetical protein
K43816_GM001842	-	10	1100.9	8	604.586	-0.863589	4	941.729	2	663.199	-0.505227	4	990.022	5	627.311	-0.657438	-0.675418	0.733571	COG2814G	Predicted arabinose efflux permease, MFS family;G;Carbohydrate transport and metabolism ;
K43816_GM000834	-	6	230.555	6	148.295	-0.633191	5	168.558	2	131.327	-0.35768	5	235.544	3	114.415	-1.03528	-0.675383	0.733602	-	hypothetical protein
K43816_GM003534	czcD, zitB	9	743.54	9	486.711	-0.610323	9	707.213	5	380.847	-0.891188	10	725.035	6	505.005	-0.520886	-0.674132	0.734674	COG1230P	Co/Zn/Cd efflux system component;P;Inorganic ion transport and metabolism ;
K43816_GM001889	virK	8	203.657	4	153.998	-0.400954	6	219.859	2	124.76	-0.812449	5	180.339	3	102.579	-0.807952	-0.673785	0.734972	COG2990S	Uncharacterized protein VirK/YbjX;S;Function unknown ;
K43816_GM001411	mepA	3	73.0091	2	30.4194	-1.23604	2	80.6149	1	72.2296	-0.156406	3	92.0095	2	59.1803	-0.628087	-0.673512	0.735206	COG3770M	Murein endopeptidase;M;Cell wall/membrane/envelope biogenesis ;
K43816_GM000920	ppdC	1	65.3239	1	34.2219	-0.913058	1	47.6361	1	26.2653	-0.83496	1	47.8449	1	39.4535	-0.271943	-0.67332	0.735371	COG4967NW	Tfp pilus assembly protein PilV;NW;Cell motility ; Extracellular structures ;
K43816_GM001503	alkB	3	124.884	2	55.1352	-1.16512	3	106.265	3	118.194	0.15213	2	95.6898	2	47.3442	-1.00002	-0.671002	0.737362	COG3145L	Alkylated DNA repair dioxygenase AlkB;L;Replication, recombination and repair ;
K43816_GM001995	impL, vasK, icmF	11	366.967	8	235.751	-0.636207	9	344.446	5	177.291	-0.954226	7	338.595	6	252.503	-0.421814	-0.670749	0.73758	COG3523U	Type VI protein secretion system component VasK;U;Intracellular trafficking, secretion, and vesicular transport ;
K43816_GM001510	K07014	14	739.697	8	752.881	0.025453	11	919.743	3	472.776	-0.958594	11	750.797	4	355.082	-1.07814	-0.670426	0.737858	COG3083M	Membrane-anchored periplasmic protein YejM, alkaline phosphatase superfamily;M;Cell wall/membrane/envelope biogenesis ;
K43816_GM002490	hpxA	3	101.828	3	77.9498	-0.381232	3	124.587	2	72.2296	-0.778184	3	121.453	2	67.071	-0.84711	-0.668842	0.739219	COG4126E	Asp/Glu/hydantoin racemase;E;Amino acid transport and metabolism ;
K43816_GM003051	mipA, ompV	13	1752.22	10	1123.62	-0.64057	10	1663.6	8	1103.14	-0.592247	11	1807.07	9	1057.35	-0.772625	-0.668481	0.73953	COG3713M	Outer membrane scaffolding protein for murein synthesis, MipA/OmpV family;M;Cell wall/membrane/envelope biogenesis ;
K43816_GM003138	TC.FEV.OM	24	1448.65	21	1030.46	-0.491023	19	1333.81	14	853.623	-0.643275	22	1280.77	14	702.273	-0.865983	-0.66676	0.74101	COG4206H	Outer membrane cobalamin receptor protein;H;Coenzyme transport and metabolism ;
K43816_GM002328	K07506	9	338.147	7	203.43	-0.730305	8	307.802	2	170.725	-0.846588	6	301.791	6	224.885	-0.422734	-0.666542	0.741198	COG4977K	Transcriptional regulator GlxA family, contains an amidase domain and an AraC-type DNA-binding HTH domain;K;Transcription ;
K43816_GM002753	-	3	53.7962	2	28.5182	-0.892469	1	62.2933	1	45.9643	-0.430489	2	69.9272	1	43.3989	-0.675816	-0.666258	0.741443	COG0183I	Acetyl-CoA acetyltransferase;I;Lipid transport and metabolism ;
K43816_GM002138	-	2	57.6387	2	38.0243	-0.587482	3	95.2722	1	32.8316	-1.50875	2	58.8861	2	63.1256	0.098681	-0.665849	0.741795	COG0583K	DNA-binding transcriptional regulator, LysR family;K;Transcription ;
K43816_GM002281	-	7	1106.66	6	692.042	-0.676505	5	1080.97	4	636.934	-0.762185	4	883.291	5	599.694	-0.557892	-0.665527	0.742072	COG1289S	Uncharacterized membrane protein YccC;S;Function unknown ;
K43816_GM002444	-	6	236.319	6	152.097	-0.632379	4	186.88	2	170.725	-0.129716	5	279.709	3	118.361	-1.23375	-0.665281	0.742284	-	hypothetical protein
K43816_GM003118	dmdB	9	457.267	8	302.293	-0.595477	8	520.333	5	262.653	-0.983563	7	368.038	9	276.175	-0.412974	-0.664004	0.743383	COG0318IQ	Acyl-CoA synthetase (AMP-forming)/AMP-acid ligase II;IQ;Lipid transport and metabolism ; Secondary metabolites biosynthesis, transport and catabolism ;
K43816_GM002182	ccmD	3	82.6155	3	62.7401	-0.39157	2	76.9506	1	39.398	-0.948277	1	62.5664	2	39.4535	-0.652	-0.663949	0.743431	COG3114U	Heme exporter protein D;U;Intracellular trafficking, secretion, and vesicular transport ;
K43816_GM002678	-	7	222.87	6	155.9	-0.512818	5	201.537	5	151.026	-0.413874	6	231.864	4	110.47	-1.06283	-0.663175	0.744098	COG4637R	Predicted ATPase;R;General function prediction only ;
K43816_GM002046	-	9	274.745	6	114.073	-1.26079	7	238.18	1	210.123	-0.180019	6	202.421	4	138.087	-0.548476	-0.663094	0.744168	COG2095E	Small neutral amino acid transporter SnatA, MarC family;E;Amino acid transport and metabolism ;
K43816_GM003453	dps	4	195.972	4	184.418	-0.0872086	4	267.495	2	98.4949	-1.4322	4	213.462	3	153.869	-0.469676	-0.663028	0.744225	COG0783PV	DNA-binding ferritin-like protein (oxidative damage protectant);PV;Inorganic ion transport and metabolism ; Defense mechanisms ;
K43816_GM001497	rcsC	27	1485.16	26	962.015	-0.625958	23	1502.37	15	820.791	-0.871356	24	1115.15	19	793.016	-0.491297	-0.66287	0.744361	COG2205T	K+-sensing histidine kinase KdpD;T;Signal transduction mechanisms ;
K43816_GM002495	-	10	856.896	6	612.191	-0.484466	6	927.072	2	663.199	-0.48262	6	912.734	3	449.77	-1.01938	-0.662156	0.744976	-	hypothetical protein
K43816_GM000973	tcdA	7	1043.26	6	636.907	-0.711065	7	1073.64	5	650.067	-0.722982	5	931.136	6	635.202	-0.551056	-0.661701	0.745369	COG1179J	tRNA A37 threonylcarbamoyladenosine dehydratase;J;Translation, ribosomal structure and biogenesis ;
K43816_GM004421	-	6	403.471	7	296.589	-0.442713	7	472.697	2	183.857	-1.35755	7	331.234	6	291.956	-0.181516	-0.660594	0.746324	-	hypothetical protein
K43816_GM002050	oppD	7	453.425	4	281.38	-0.686405	4	392.082	2	387.413	-0.0172361	7	504.212	2	209.104	-1.26579	-0.656476	0.749879	COG0444EP	ABC-type dipeptide/oligopeptide/nickel transport system, ATPase component;EP;Amino acid transport and metabolism ; Inorganic ion transport and metabolism ;
K43816_GM004400	-	4	263.217	4	174.912	-0.586871	4	282.152	3	144.459	-0.960963	4	253.946	3	189.377	-0.421334	-0.656389	0.749953	COG5460S	Uncharacterized conserved protein, DUF2164 family;S;Function unknown ;
K43816_GM003023	E3.1.11.2, xthA	3	69.1665	2	47.5304	-0.531894	2	98.9365	1	26.2653	-1.87394	1	40.4842	2	55.2349	0.438906	-0.655644	0.750597	COG0708L	Exonuclease III;L;Replication, recombination and repair ;
K43816_GM002505	emrA	9	878.03	6	505.723	-0.794715	9	872.107	2	545.005	-0.677243	8	787.601	4	560.24	-0.490678	-0.654212	0.751835	COG1566V	Multidrug resistance efflux pump;V;Defense mechanisms ;
K43816_GM002245	ABC.PE.S	19	555.253	14	332.713	-0.737136	13	450.711	8	295.485	-0.607441	14	496.851	11	323.519	-0.617412	-0.653996	0.752022	COG0747E	ABC-type transport system, periplasmic component;E;Amino acid transport and metabolism ;
K43816_GM000243	GSR, gor	20	4762.88	18	3325.22	-0.518252	18	4836.9	12	3033.64	-0.672852	18	5377.03	16	3152.34	-0.7702	-0.653768	0.752219	COG1249C	Pyruvate/2-oxoglutarate dehydrogenase complex, dihydrolipoamide dehydrogenase (E3) component or related enzyme;C;Energy production and conversion ;
K43816_GM003324	E2.3.1.54, pflD	22	749.304	23	498.118	-0.588093	16	699.884	8	374.281	-0.901206	18	640.386	13	461.606	-0.471408	-0.653569	0.752391	COG1882C	Pyruvate-formate lyase;C;Energy production and conversion ;
K43816_GM001994	-	3	132.569	2	121.678	-0.122713	3	98.9365	1	52.5306	-0.900647	2	114.092	2	59.1803	-0.935422	-0.652927	0.752947	-	hypothetical protein
K43816_GM001439	yghU, yfcG	11	357.36	11	294.688	-0.277333	9	399.41	4	151.026	-1.39717	8	283.389	7	232.776	-0.282741	-0.652413	0.753391	COG0625O	Glutathione S-transferase;O;Posttranslational modification, protein turnover, chaperones ;
K43816_GM004030	fimD, fimC, mrkC, htrE, cssD	37	1725.32	30	1347.96	-0.355851	32	1623.29	11	833.924	-0.960094	29	1770.26	20	1136.26	-0.639214	-0.65172	0.753991	COG3188NW	Outer membrane usher protein FimD/PapC;NW;Cell motility ; Extracellular structures ;
K43816_GM002321	-	12	514.906	12	387.848	-0.407903	10	523.997	6	249.521	-1.06738	10	511.573	9	366.918	-0.478373	-0.651219	0.754425	COG3131M	Periplasmic glucans biosynthesis protein;M;Cell wall/membrane/envelope biogenesis ;
K43816_GM002120	HPD, hppD	13	562.938	12	404.959	-0.474204	12	633.926	8	393.98	-0.684811	10	574.139	6	331.41	-0.790949	-0.649988	0.75549	COG3185ER	4-hydroxyphenylpyruvate dioxygenase and related hemolysins;ER;Amino acid transport and metabolism ; General function prediction only ;
K43816_GM001992	-	2	67.2452	1	30.4194	-1.11907	1	76.9506	1	32.8316	-1.20419	1	51.5253	1	67.071	0.374027	-0.649743	0.755702	-	hypothetical protein
K43816_GM002993	fiu	20	1152.77	18	811.819	-0.505356	17	1088.3	10	584.403	-0.895901	17	1148.28	13	785.125	-0.547897	-0.649718	0.755724	COG4774P	Outer membrane receptor for monomeric catechols;P;Inorganic ion transport and metabolism ;
K43816_GM002988	-	11	272.823	6	266.17	-0.0354873	8	296.809	2	98.4949	-1.58169	8	257.627	3	205.158	-0.327118	-0.6481	0.757126	COG0583K	DNA-binding transcriptional regulator, LysR family;K;Transcription ;
K43816_GM002133	mhpE	14	2676.36	15	1726.3	-0.632289	12	2784.88	7	2134.06	-0.383858	12	2535.78	10	1337.47	-0.922409	-0.646186	0.758785	COG0119E	Isopropylmalate/homocitrate/citramalate synthases;E;Amino acid transport and metabolism ;
K43816_GM001852	uspC	6	224.791	5	142.591	-0.653022	6	238.18	2	105.061	-1.1732	4	187.699	4	173.596	-0.112073	-0.646099	0.75886	COG0589T	Nucleotide-binding universal stress protein, UspA family;T;Signal transduction mechanisms ;
K43816_GM001509	-	14	2255.6	13	1597.02	-0.497862	13	2440.43	8	1510.26	-0.691981	13	2384.89	10	1420.33	-0.747286	-0.64571	0.759198	COG0628R	Predicted PurR-regulated permease PerM;R;General function prediction only ;
K43816_GM003365	-	8	326.62	8	292.787	-0.157251	5	285.817	4	118.194	-1.26682	5	276.028	5	193.322	-0.511583	-0.645217	0.759625	COG2205T	K+-sensing histidine kinase KdpD;T;Signal transduction mechanisms ;
K43816_GM001453	nuoB	10	311.249	7	207.232	-0.584503	9	340.781	4	183.857	-0.886662	7	283.389	6	205.158	-0.464114	-0.645093	0.759733	COG0377C	NADH:ubiquinone oxidoreductase 20 kD subunit (chhain B) or related Fe-S oxidoreductase;C;Energy production and conversion ;
K43816_GM002925	oppA, mppA	23	831.919	22	669.228	-0.313525	19	791.492	9	453.077	-0.80346	17	710.313	11	402.426	-0.818181	-0.645056	0.759765	COG4166E	ABC-type oligopeptide transport system, periplasmic component;E;Amino acid transport and metabolism ;
K43816_GM003605	-	35	1329.53	35	1165.44	-0.189887	29	1370.45	9	643.5	-1.08945	24	1280.77	18	812.743	-0.655495	-0.644945	0.759861	-	hypothetical protein
K43816_GM001441	K07095	7	376.573	8	330.811	-0.186393	6	392.082	4	183.857	-1.08842	7	449.006	5	284.065	-0.658652	-0.644488	0.760258	COG0622R	Predicted phosphodiesterase;R;General function prediction only ;
K43816_GM001385	mntH	13	628.262	13	452.489	-0.472594	11	655.912	9	361.148	-0.859121	12	496.851	8	327.464	-0.599978	-0.643898	0.76077	COG1914P	Mn2+ and Fe2+ transporters of the NRAMP family;P;Inorganic ion transport and metabolism ;
K43816_GM001809	-	5	1619.65	4	1070.38	-0.597096	4	1506.03	4	952.118	-0.660985	3	1589.92	4	998.174	-0.671057	-0.643046	0.761509	COG1961L	Site-specific DNA recombinase related to the DNA invertase Pin;L;Replication, recombination and repair ;
K43816_GM003896	clpX, CLPX	11	326.62	6	214.837	-0.602077	8	373.76	5	203.556	-0.87347	8	345.956	4	252.503	-0.452751	-0.642766	0.761752	COG1219O	ATP-dependent protease Clp, ATPase subunit;O;Posttranslational modification, protein turnover, chaperones ;
K43816_GM004541	PTS-Tre-EIIB, treB	16	1147.01	14	716.758	-0.677567	13	1425.42	8	833.924	-0.772681	14	1181.4	11	848.251	-0.477458	-0.642569	0.761924	COG1264G	Phosphotransferase system IIB components;G;Carbohydrate transport and metabolism ;
K43816_GM002028	-	8	307.407	7	264.269	-0.217379	8	395.746	3	137.893	-1.51424	7	320.193	5	280.12	-0.192254	-0.641292	0.763032	-	hypothetical protein
K43816_GM003857	-	5	184.444	4	203.43	0.140623	5	285.817	1	32.8316	-3.08368	3	147.215	5	299.847	1.02134	-0.640575	0.763655	COG1670JO	Protein N-acetyltransferase, RimJ/RimL family;JO;Translation, ribosomal structure and biogenesis ; Posttranslational modification, protein turnover, chaperones ;
K43816_GM002496	-	8	136.412	3	104.567	-0.380348	6	164.894	1	59.097	-1.4649	9	191.38	4	181.486	-0.0761691	-0.640472	0.763744	COG3208Q	Surfactin synthase thioesterase subunit;Q;Secondary metabolites biosynthesis, transport and catabolism ;
K43816_GM002653	serA, PHGDH	9	278.587	5	214.837	-0.373355	7	256.502	2	78.7959	-1.6902	6	246.585	3	272.229	0.142186	-0.640455	0.763759	COG1052CHR	Lactate dehydrogenase or related 2-hydroxyacid dehydrogenase;CHR;Energy production and conversion ; Coenzyme transport and metabolism ; General function prediction only ;
K43816_GM002777	tus, tau	6	234.398	2	153.998	-0.602846	5	285.817	2	183.857	-0.633717	5	323.873	4	201.213	-0.684002	-0.640188	0.763991	-	hypothetical protein
K43816_GM002862	-	1	13.449	0	0	-3.8529	1	21.9859	0	0	-4.52268	0	0	1	86.7978	6.45611	-0.639822	0.764309	COG1309K	DNA-binding transcriptional regulator, AcrR family;K;Transcription ;
K43816_GM002914	-	17	436.133	12	384.045	-0.183044	13	578.962	7	302.051	-0.936396	14	522.614	8	299.847	-0.799474	-0.639638	0.764469	COG0583K	DNA-binding transcriptional regulator, LysR family;K;Transcription ;
K43816_GM002199	paaH, hbd, fadB, mmgB	4	240.161	4	146.394	-0.710326	3	208.866	1	137.893	-0.595495	2	217.142	4	142.033	-0.608925	-0.638249	0.765677	COG1250I	3-hydroxyacyl-CoA dehydrogenase;I;Lipid transport and metabolism ;
K43816_GM002953	-	6	334.305	5	216.738	-0.622876	3	289.481	3	190.424	-0.601675	5	287.07	3	177.541	-0.690163	-0.638238	0.765686	COG4950S	N-terminal domain of uncharacterized protein YciW (function unknown);S;Function unknown ;
K43816_GM001335	E1.1.1.40, maeB	19	2159.53	18	1439.22	-0.585098	13	1949.42	8	1254.17	-0.6359	15	2278.15	13	1408.49	-0.693325	-0.638107	0.7658	COG0281C	Malic enzyme;C;Energy production and conversion ;
K43816_GM004445	TC.GPH	21	5867.62	20	3576.18	-0.714198	18	6401.56	12	2764.42	-1.21115	19	3720.86	14	3752.03	0.0120309	-0.637771	0.766092	COG2211G	Na+/melibiose symporter or related transporter;G;Carbohydrate transport and metabolism ;
K43816_GM001747	-	5	209.421	4	142.591	-0.551311	5	267.495	3	210.123	-0.346815	5	231.864	3	114.415	-1.01265	-0.636926	0.766827	COG3366S	Uncharacterized protein;S;Function unknown ;
K43816_GM001592	E2.7.1.47	18	937.59	18	657.82	-0.51061	16	1004.02	12	610.669	-0.716405	15	956.898	14	595.748	-0.68275	-0.636589	0.767121	COG1069G	Ribulose kinase;G;Carbohydrate transport and metabolism ;
K43816_GM001158	pheC	5	707.035	4	500.019	-0.498955	4	707.213	3	426.811	-0.727208	4	662.468	3	414.262	-0.676005	-0.634056	0.769325	COG0834ET	ABC-type amino acid transport/signal transduction system, periplasmic component/domain;ET;Amino acid transport and metabolism ; Signal transduction mechanisms ;
K43816_GM003384	-	26	924.141	16	591.278	-0.6434	18	776.835	6	453.077	-0.776528	15	776.56	8	556.295	-0.480514	-0.63348	0.769826	-	hypothetical protein
K43816_GM003237	puuB, ordL	17	1919.37	16	1064.68	-0.84961	14	1491.38	8	1411.76	-0.079094	10	1648.81	11	840.36	-0.971504	-0.633403	0.769894	COG0665E	Glycine/D-amino acid oxidase (deaminating);E;Amino acid transport and metabolism ;
K43816_GM002998	ispZ	6	201.736	7	165.406	-0.284895	5	212.53	2	105.061	-1.00954	3	132.494	2	86.7978	-0.604515	-0.632984	0.770259	COG2917D	Intracellular septation protein A;D;Cell cycle control, cell division, chromosome partitioning ;
K43816_GM003331	ycaJ	7	295.879	7	292.787	-0.0151036	7	348.11	3	157.592	-1.13836	5	290.75	4	173.596	-0.740716	-0.631394	0.771644	COG2256L	Replication-associated recombination protein RarA (DNA-dependent ATPase);L;Replication, recombination and repair ;
K43816_GM001284	xseA	11	545.647	10	370.737	-0.556327	9	644.919	6	400.546	-0.685789	7	452.687	5	288.011	-0.650573	-0.630896	0.772078	COG1570L	Exonuclease VII, large subunit;L;Replication, recombination and repair ;
K43816_GM002255	-	6	226.712	6	212.936	-0.0900332	5	197.873	2	78.7959	-1.31746	5	198.74	3	142.033	-0.481782	-0.629758	0.77307	-	hypothetical protein
K43816_GM004707	-	22	2557.24	21	1817.56	-0.492353	19	2436.77	11	1372.36	-0.827849	20	2388.57	17	1609.7	-0.569057	-0.629753	0.773074	COG2253V	Predicted nucleotidyltransferase component of viral defense system;V;Defense mechanisms ;
K43816_GM001319	gcvR	5	1271.89	4	990.533	-0.360381	5	1278.85	3	847.056	-0.593738	5	1365.42	4	718.054	-0.926229	-0.626783	0.775666	COG2716E	Glycine cleavage system regulatory protein;E;Amino acid transport and metabolism ;
K43816_GM001558	licT, bglG	11	265.138	7	235.751	-0.168807	7	238.18	2	91.9286	-1.3639	7	224.503	5	177.541	-0.336893	-0.623202	0.778793	COG3711K	Transcriptional antiterminator;K;Transcription ;
K43816_GM003899	tig	9	407.314	7	252.862	-0.685636	7	377.424	5	223.255	-0.754864	8	397.481	5	295.901	-0.424527	-0.621676	0.780127	COG0544O	FKBP-type peptidyl-prolyl cis-trans isomerase (trigger factor);O;Posttranslational modification, protein turnover, chaperones ;
K43816_GM003039	-	4	178.68	3	70.3449	-1.33255	3	120.922	2	91.9286	-0.391768	3	95.6898	3	86.7978	-0.13918	-0.621165	0.780573	COG0778C	Nitroreductase;C;Energy production and conversion ;
K43816_GM003779	-	5	261.296	5	205.331	-0.346232	4	256.502	1	124.76	-1.03391	3	198.74	3	142.033	-0.481782	-0.62064	0.781032	-	hypothetical protein
K43816_GM003693	E2.2.1.1, tktA, tktB	11	559.096	11	501.921	-0.155343	10	655.912	5	236.388	-1.46845	11	618.304	9	524.732	-0.23632	-0.620039	0.781558	COG3959G	Transketolase, N-terminal subunit;G;Carbohydrate transport and metabolism ;
K43816_GM002781	-	4	122.963	7	136.887	0.153586	6	179.551	2	91.9286	-0.958215	3	99.3702	3	47.3442	-1.05392	-0.619515	0.782016	COG5339S	Uncharacterized conserved protein YdgA, DUF945 family;S;Function unknown ;
K43816_GM003193	K06911	6	134.49	4	83.6534	-0.67855	5	117.258	2	98.4949	-0.249244	4	136.174	3	71.0163	-0.929611	-0.619135	0.782349	COG1741R	Redox-sensitive bicupin YhaK, pirin superfamily;R;General function prediction only ;
K43816_GM002615	-	9	2151.85	7	1399.29	-0.620516	7	2440.43	3	1858.27	-0.392991	6	2267.11	5	1266.46	-0.839555	-0.617687	0.783616	COG1018C	Ferredoxin-NADP reductase;C;Energy production and conversion ;
K43816_GM001525	yejA	24	2390.09	22	1785.24	-0.42074	20	2491.73	10	1372.36	-0.860016	19	2285.52	17	1538.69	-0.570513	-0.61709	0.784139	COG4166E	ABC-type oligopeptide transport system, periplasmic component;E;Amino acid transport and metabolism ;
K43816_GM004135	ABC.FEV.S	4	92.222	3	70.3449	-0.385859	3	146.573	2	91.9286	-0.66723	4	110.411	2	63.1256	-0.796923	-0.616671	0.784506	COG0614P	ABC-type Fe3+-hydroxamate transport system, periplasmic component;P;Inorganic ion transport and metabolism ;
K43816_GM005051	mnmE, trmE, MSS1	7	282.43	1	258.565	-0.126895	4	373.76	1	118.194	-1.65266	5	264.987	1	252.503	-0.069357	-0.616303	0.784828	COG0486J	tRNA U34 5-carboxymethylaminomethyl modifying GTPase MnmE/TrmE;J;Translation, ribosomal structure and biogenesis ;
K43816_GM001640	PGD, gnd, gntZ	19	628.262	16	418.267	-0.585791	14	633.926	6	229.822	-1.45981	10	463.728	13	532.623	0.199434	-0.61539	0.785628	COG0362G	6-phosphogluconate dehydrogenase;G;Carbohydrate transport and metabolism ;
K43816_GM000874	-	11	1709.95	12	1268.11	-0.43098	10	1491.38	7	1030.91	-0.532289	7	1634.09	10	887.704	-0.879593	-0.614287	0.786594	COG3539N	Pilin (type 1 fimbria component protein);N;Cell motility ;
K43816_GM003176	-	3	109.514	2	100.764	-0.118991	3	102.601	1	52.5306	-0.952599	3	161.937	1	94.6885	-0.767895	-0.613162	0.78758	-	hypothetical protein
K43816_GM002764	fnr	7	217.106	5	171.109	-0.341704	5	175.887	3	151.026	-0.218515	5	220.823	3	90.7431	-1.27374	-0.611318	0.789197	COG0664T	cAMP-binding domain of CRP or a regulatory subunit of cAMP-dependent protein kinases;T;Signal transduction mechanisms ;
K43816_GM002892	impC	2	105.671	2	100.764	-0.0679357	2	131.915	1	59.097	-1.14514	2	121.453	2	78.907	-0.615828	-0.609636	0.790673	-	hypothetical protein
K43816_GM000828	evgA, bvgA	7	541.804	7	456.292	-0.247318	6	516.668	4	288.918	-0.836381	7	640.386	6	382.699	-0.741217	-0.608305	0.79184	COG2197TK	DNA-binding response regulator, NarL/FixJ family, contains REC and HTH domains;TK;Signal transduction mechanisms ; Transcription ;
K43816_GM002478	thiX	7	207.499	6	136.887	-0.596553	5	190.544	3	151.026	-0.333365	6	184.019	3	98.6338	-0.892966	-0.607628	0.792435	COG0600P	ABC-type nitrate/sulfonate/bicarbonate transport system, permease component;P;Inorganic ion transport and metabolism ;
K43816_GM001676	-	3	192.129	3	123.579	-0.632506	3	175.887	2	91.9286	-0.928634	3	165.617	2	138.087	-0.260545	-0.607228	0.792786	COG0095H	Lipoate-protein ligase A;H;Coenzyme transport and metabolism ;
K43816_GM002644	sad	6	170.995	5	104.567	-0.70421	4	139.244	3	111.628	-0.316378	4	150.896	3	86.7978	-0.790824	-0.603804	0.795795	COG1012C	Acyl-CoA reductase or other NAD-dependent aldehyde dehydrogenase;C;Energy production and conversion ;
K43816_GM003012	PTS-Cel-EIIC, celB, chbC	11	418.842	9	311.799	-0.424608	10	458.039	4	341.449	-0.422728	9	316.513	6	161.759	-0.964072	-0.603803	0.795795	COG1455G	Phosphotransferase system cellobiose-specific component IIC;G;Carbohydrate transport and metabolism ;
K43816_GM004027	-	4	180.601	4	218.64	0.274363	4	190.544	1	52.5306	-1.83924	4	206.101	3	173.596	-0.24632	-0.603733	0.795857	-	hypothetical protein
K43816_GM001419	-	5	130.648	5	136.887	0.0668076	6	175.887	1	32.8316	-2.38638	2	77.288	3	110.47	0.509791	-0.603262	0.796271	-	hypothetical protein
K43816_GM001337	eutP	4	174.838	4	150.196	-0.217823	4	201.537	3	105.061	-0.93329	4	206.101	3	130.197	-0.658605	-0.60324	0.796291	COG4917E	Ethanolamine utilization protein EutP, contains a P-loop NTPase domain;E;Amino acid transport and metabolism ;
K43816_GM001232	pgpC	5	366.967	5	266.17	-0.461817	3	223.523	2	151.026	-0.562551	5	320.193	2	185.432	-0.784794	-0.603054	0.796454	COG0560E	Phosphoserine phosphatase;E;Amino acid transport and metabolism ;
K43816_GM001991	-	16	697.429	15	560.858	-0.313907	14	747.52	8	505.607	-0.563173	14	842.807	9	441.879	-0.929999	-0.602359	0.797065	-	hypothetical protein
K43816_GM004023	proA	9	612.892	9	401.156	-0.610228	8	604.612	4	407.112	-0.569427	8	640.386	6	414.262	-0.627171	-0.602275	0.797138	COG0014E	Gamma-glutamyl phosphate reductase;E;Amino acid transport and metabolism ;
K43816_GM003556	sdhD, frdD	4	59.56	2	32.3206	-0.861949	4	65.9577	1	26.2653	-1.29618	2	36.8038	1	47.3442	0.354813	-0.601106	0.798167	COG2142C	Succinate dehydrogenase, hydrophobic anchor subunit;C;Energy production and conversion ;
K43816_GM004341	-	8	4378.62	7	3346.14	-0.387879	7	4591.39	5	2843.22	-0.691211	8	5237.18	7	3172.06	-0.723189	-0.60076	0.798472	COG2606J	Cys-tRNA(Pro) deacylase, prolyl-tRNA editing enzyme YbaK/EbsC;J;Translation, ribosomal structure and biogenesis ;
K43816_GM003177	K07146	10	167.152	6	119.777	-0.477429	8	197.873	3	105.061	-0.90695	7	158.256	3	118.361	-0.416024	-0.600134	0.799022	COG1054R	Predicted sulfurtransferase;R;General function prediction only ;
K43816_GM004086	-	9	376.573	9	241.454	-0.639043	6	285.817	3	137.893	-1.04616	7	264.987	7	244.612	-0.114977	-0.600059	0.799089	COG0583K	DNA-binding transcriptional regulator, LysR family;K;Transcription ;
K43816_GM002375	yncG	5	255.532	4	171.109	-0.575812	3	197.873	2	210.123	0.0862332	5	264.987	2	106.525	-1.30669	-0.598757	0.800234	COG0625O	Glutathione S-transferase;O;Posttranslational modification, protein turnover, chaperones ;
K43816_GM001445	K09899	3	99.9072	3	121.678	0.281845	3	80.6149	2	52.5306	-0.608468	4	143.535	3	51.2896	-1.46682	-0.597815	0.801064	COG3092S	Uncharacterized membrane protein YfbV, UPF0208 family;S;Function unknown ;
K43816_GM002292	GST, gst	10	424.605	7	249.059	-0.767247	8	384.753	3	210.123	-0.869597	9	323.873	6	291.956	-0.149193	-0.595346	0.803239	COG0625O	Glutathione S-transferase;O;Posttranslational modification, protein turnover, chaperones ;
K43816_GM002017	chaA, CAX	11	341.99	9	214.837	-0.668222	6	256.502	2	170.725	-0.584487	7	268.668	4	185.432	-0.532536	-0.595082	0.803471	COG0387P	Ca2+/H+ antiporter;P;Inorganic ion transport and metabolism ;
K43816_GM004301	K09861	4	88.3794	4	129.283	0.54363	4	102.601	1	26.2653	-1.9259	4	161.937	3	122.306	-0.402069	-0.594779	0.803739	COG3022P	Cytoplasmic iron level regulating protein YaaA, DUF328/UPF0246 family;P;Inorganic ion transport and metabolism ;
K43816_GM004188	aroP	17	6365.24	18	4448.84	-0.516687	16	6632.41	13	4084.26	-0.699324	16	6701.97	16	4525.32	-0.566462	-0.594158	0.804286	COG1113E	L-asparagine transporter and related permeases;E;Amino acid transport and metabolism ;
K43816_GM003367	rumB	11	2578.37	11	1669.27	-0.626942	10	2524.71	9	1871.4	-0.431799	11	2440.09	9	1479.51	-0.721435	-0.593392	0.804961	COG2265J	tRNA/tmRNA/rRNA uracil-C5-methylase, TrmA/RlmC/RlmD family;J;Translation, ribosomal structure and biogenesis ;
K43816_GM002000	vasL	8	178.68	7	134.986	-0.40197	6	153.901	1	32.8316	-2.1949	1	33.1234	3	59.1803	0.818529	-0.592781	0.805499	COG3515U	Predicted component of the type VI protein secretion system;U;Intracellular trafficking, secretion, and vesicular transport ;
K43816_GM000390	bfd	2	97.9859	2	70.3449	-0.472411	2	98.9365	2	72.2296	-0.448584	2	150.896	2	82.8524	-0.857155	-0.592717	0.805556	COG2906P	Bacterioferritin-associated ferredoxin;P;Inorganic ion transport and metabolism ;
K43816_GM004567	FBP, fbp	14	582.151	12	347.922	-0.740964	13	505.675	6	348.015	-0.537771	14	563.098	7	398.481	-0.49782	-0.592185	0.806025	COG0158G	Fructose-1,6-bisphosphatase;G;Carbohydrate transport and metabolism ;
K43816_GM001603	ABC.PE.P1	10	864.581	9	735.77	-0.232455	9	938.065	7	597.536	-0.649786	9	886.971	5	477.388	-0.892333	-0.591525	0.806608	COG1173EP	ABC-type dipeptide/oligopeptide/nickel transport system, permease component;EP;Amino acid transport and metabolism ; Inorganic ion transport and metabolism ;
K43816_GM003473	ABC-2.P	16	401.55	13	254.763	-0.654361	10	388.417	6	203.556	-0.92882	8	261.307	7	228.83	-0.190686	-0.591289	0.806816	COG0842V	ABC-type multidrug transport system, permease component;V;Defense mechanisms ;
K43816_GM004981	fdoG, fdhF	3	390.022	3	279.479	-0.47936	2	362.767	2	223.255	-0.697874	2	345.956	2	228.83	-0.594181	-0.590472	0.807537	COG0243C	Anaerobic selenocysteine-containing dehydrogenase;C;Energy production and conversion ;
K43816_GM001879	purT	5	111.435	8	144.492	0.371853	4	131.915	1	52.5306	-1.31207	6	161.937	3	90.7431	-0.82864	-0.589619	0.808289	COG0027F	Formate-dependent phosphoribosylglycinamide formyltransferase (GAR transformylase);F;Nucleotide transport and metabolism ;
K43816_GM003814	-	10	397.707	9	245.257	-0.695167	8	289.481	6	256.087	-0.176187	8	382.759	7	205.158	-0.896449	-0.589268	0.808599	-	hypothetical protein
K43816_GM003401	-	15	476.48	11	294.688	-0.691364	10	421.396	7	374.281	-0.170626	9	449.006	7	240.666	-0.896927	-0.586306	0.811215	COG4373X	Mu-like prophage FluMu protein gp28;X;Mobilome: prophages, transposons;
K43816_GM002848	zntB	9	368.888	8	193.924	-0.924177	7	333.453	5	269.219	-0.30767	7	312.832	8	216.994	-0.525702	-0.58585	0.811618	COG0598P	Mg2+ and Co2+ transporter CorA;P;Inorganic ion transport and metabolism ;
K43816_GM002664	-	4	192.129	4	127.381	-0.58913	4	139.244	3	98.4949	-0.495244	4	176.658	3	110.47	-0.67245	-0.585608	0.811831	COG1476K	DNA-binding transcriptional regulator, XRE-family HTH domain;K;Transcription ;
K43816_GM002602	-	6	117.199	3	72.2462	-0.69039	3	109.929	1	65.6633	-0.734678	2	84.6487	2	67.071	-0.331391	-0.585486	0.811939	COG3539N	Pilin (type 1 fimbria component protein);N;Cell motility ;
K43816_GM003491	-	3	99.9072	3	74.1474	-0.425234	3	113.594	1	32.8316	-1.76008	3	55.2057	3	74.9617	0.434556	-0.583587	0.813618	COG0410E	ABC-type branched-chain amino acid transport system, ATPase component;E;Amino acid transport and metabolism ;
K43816_GM000373	K09898	4	2954.95	4	2368.91	-0.318786	5	3426.13	4	1963.33	-0.802964	4	3293.94	4	2130.49	-0.628389	-0.58338	0.813801	COG3089S	Uncharacterized conserved protein YheU, UPF0270 family;S;Function unknown ;
K43816_GM001203	yfiH	7	787.729	5	482.909	-0.704796	6	663.241	5	525.306	-0.335804	6	806.003	6	493.169	-0.707569	-0.582723	0.814381	COG1496P	Copper oxidase (laccase) domain;P;Inorganic ion transport and metabolism ;
K43816_GM001431	ABC.ARG.S, argT	8	488.008	8	401.156	-0.282102	5	348.11	3	256.087	-0.441426	6	522.614	3	256.448	-1.02422	-0.582583	0.814505	COG0834ET	ABC-type amino acid transport/signal transduction system, periplasmic component/domain;ET;Amino acid transport and metabolism ; Signal transduction mechanisms ;
K43816_GM003774	-	3	59.56	3	72.2462	0.274387	2	65.9577	1	26.2653	-1.29618	3	92.0095	2	55.2349	-0.725911	-0.582569	0.814518	-	hypothetical protein
K43816_GM001649	-	8	230.555	5	184.418	-0.320575	5	230.852	1	98.4949	-1.22051	7	250.266	4	216.994	-0.204923	-0.582002	0.815019	COG1216G	Glycosyltransferase, GT2 family;G;Carbohydrate transport and metabolism ;
K43816_GM003630	uspG	9	664.767	9	572.266	-0.215813	9	842.792	6	492.475	-0.773912	9	898.012	8	532.623	-0.752521	-0.580749	0.816128	COG0589T	Nucleotide-binding universal stress protein, UspA family;T;Signal transduction mechanisms ;
K43816_GM004048	K09982	2	151.782	2	121.678	-0.316601	2	142.908	2	98.4949	-0.532455	2	176.658	2	94.6885	-0.892687	-0.580581	0.816276	COG3811S	Uncharacterized protein YjhX, UPF0386 family;S;Function unknown ;
K43816_GM001127	E1.17.4.1B, nrdB, nrdF	9	2332.45	8	1657.86	-0.492272	7	2630.98	4	1523.39	-0.787917	5	2156.7	7	1566.3	-0.46121	-0.580466	0.816378	COG0208F	Ribonucleotide reductase beta subunit, ferritin-like domain;F;Nucleotide transport and metabolism ;
K43816_GM002906	-	22	1079.77	23	688.24	-0.648976	19	985.701	12	630.368	-0.644132	18	872.25	15	639.147	-0.447991	-0.580366	0.816466	COG3459G	Cellobiose phosphorylase;G;Carbohydrate transport and metabolism ;
K43816_GM004484	-	7	501.457	6	363.132	-0.464539	6	406.739	4	262.653	-0.629004	7	485.81	6	311.683	-0.638659	-0.577401	0.819091	-	hypothetical protein
K43816_GM001956	E4.3.1.19, ilvA, tdcB	7	124.884	6	98.8632	-0.33407	3	69.622	1	26.2653	-1.37305	3	88.3291	3	86.7978	-0.0249461	-0.577355	0.819131	COG1171E	Threonine dehydratase;E;Amino acid transport and metabolism ;
K43816_GM002158	-	5	199.814	6	125.48	-0.666951	4	212.53	3	177.291	-0.260208	5	117.772	2	67.071	-0.803084	-0.576748	0.81967	COG2807P	Cyanate permease;P;Inorganic ion transport and metabolism ;
K43816_GM001742	-	10	334.305	10	250.96	-0.412276	10	359.103	5	229.822	-0.641631	8	353.316	8	220.94	-0.67487	-0.576259	0.820102	COG0582LX	Integrase;LX;Replication, recombination and repair ; Mobilome: prophages, transposons;
K43816_GM004889	wecF, rffT	12	1494.76	11	1047.57	-0.512461	12	1425.42	7	1037.48	-0.457924	13	1578.88	7	935.048	-0.755162	-0.575182	0.821056	COG0554C	Glycerol kinase;C;Energy production and conversion ;
K43816_GM002778	E4.2.1.2B, fumC	5	117.199	5	93.1595	-0.328036	3	168.558	2	59.097	-1.49642	3	77.288	3	82.8524	0.0990617	-0.575131	0.821101	COG0114C	Fumarate hydratase class II;C;Energy production and conversion ;
K43816_GM003228	-	6	180.601	6	161.603	-0.159419	6	194.209	3	124.76	-0.634341	6	172.978	3	90.7431	-0.923232	-0.572331	0.823584	COG1733K	DNA-binding transcriptional regulator, HxlR family;K;Transcription ;
K43816_GM002460	katG	7	401.55	7	311.799	-0.363931	7	355.439	4	341.449	-0.0577637	7	541.016	5	220.94	-1.28817	-0.569954	0.825692	COG0376P	Catalase (peroxidase I);P;Inorganic ion transport and metabolism ;
K43816_GM001569	opuC	10	495.693	10	353.626	-0.486057	8	469.032	5	275.786	-0.76399	8	537.335	8	390.59	-0.459162	-0.569736	0.825885	COG1732M	Periplasmic glycine betaine/choline-binding (lipo)protein of an ABC-type transport system (osmoprotectant binding protein);M;Cell wall/membrane/envelope biogenesis ;
K43816_GM001804	-	4	1967.4	4	1391.69	-0.499152	4	2293.86	2	1470.86	-0.640769	4	2112.54	3	1424.27	-0.568422	-0.569448	0.826141	-	hypothetical protein
K43816_GM002606	-	11	430.369	8	169.208	-1.34162	8	392.082	3	630.368	0.683651	8	415.883	5	201.213	-1.04377	-0.567246	0.828095	COG1649S	Uncharacterized lipoprotein YddW, UPF0748 family;S;Function unknown ;
K43816_GM001660	-	9	336.226	7	252.862	-0.409674	9	337.117	4	157.592	-1.0922	7	294.43	5	256.448	-0.198537	-0.566805	0.828487	COG0451M	Nucleoside-diphosphate-sugar epimerase;M;Cell wall/membrane/envelope biogenesis ;
K43816_GM002757	-	6	426.527	5	277.577	-0.617937	4	425.061	4	288.918	-0.555411	6	460.047	5	319.574	-0.52426	-0.565869	0.829318	COG2840L	DNA-nicking endonuclease, Smr domain;L;Replication, recombination and repair ;
K43816_GM001780	K03791	9	3437.19	7	2745.35	-0.324132	8	3492.09	2	1845.14	-0.919994	5	3960.09	5	2895.89	-0.451392	-0.565173	0.829936	COG3179R	Predicted chitinase;R;General function prediction only ;
K43816_GM003638	mtnC, ENOPH1	4	268.981	4	165.406	-0.698152	2	194.209	2	137.893	-0.491044	2	224.503	3	157.814	-0.505808	-0.565002	0.830088	COG4229E	Enolase-phosphatase E1 involved in merthionine salvage;E;Amino acid transport and metabolism ;
K43816_GM001930	-	5	182.523	3	146.394	-0.316285	3	128.251	2	85.3623	-0.581702	4	158.256	2	90.7431	-0.795679	-0.564555	0.830484	COG0179Q	2-keto-4-pentenoate hydratase/2-oxohepta-3-ene-1,7-dioic acid hydratase (catechol pathway);Q;Secondary metabolites biosynthesis, transport and catabolism ;
K43816_GM002146	ABC.FEV.A	4	568.702	3	385.947	-0.558074	3	685.227	2	439.944	-0.63809	3	596.221	3	422.153	-0.497087	-0.564417	0.830607	COG1120PH	ABC-type cobalamin/Fe3+-siderophores transport system, ATPase component;PH;Inorganic ion transport and metabolism ; Coenzyme transport and metabolism ;
K43816_GM004529	-	21	1648.47	22	1266.21	-0.380346	22	1689.25	16	1024.35	-0.721123	21	1700.34	18	1128.37	-0.591148	-0.564206	0.830795	-	hypothetical protein
K43816_GM004958	cpxA	11	497.614	9	330.811	-0.587562	8	472.697	4	282.352	-0.741367	10	522.614	7	406.371	-0.362159	-0.563696	0.831248	COG2205T	K+-sensing histidine kinase KdpD;T;Signal transduction mechanisms ;
K43816_GM002627	-	11	1786.8	11	1353.66	-0.40025	10	2000.72	6	1365.8	-0.550439	11	1700.34	7	1017.9	-0.739654	-0.563447	0.831469	COG2814G	Predicted arabinose efflux permease, MFS family;G;Carbohydrate transport and metabolism ;
K43816_GM000194	ghrB	8	439.976	8	292.787	-0.585928	7	469.032	5	262.653	-0.834119	7	390.12	8	323.519	-0.269309	-0.563119	0.831761	COG1052CHR	Lactate dehydrogenase or related 2-hydroxyacid dehydrogenase;CHR;Energy production and conversion ; Coenzyme transport and metabolism ; General function prediction only ;
K43816_GM003143	thiK	13	726.248	9	461.995	-0.651451	6	663.241	3	518.74	-0.353917	8	666.149	6	414.262	-0.683986	-0.563118	0.831762	COG0510H	Thiamine kinase and related kinases;H;Coenzyme transport and metabolism ;
K43816_GM002356	-	6	195.972	5	142.591	-0.456022	3	150.237	1	59.097	-1.33145	3	95.6898	3	102.579	0.0992974	-0.562724	0.832112	COG1813J	Archaeal ribosome-binding protein aMBF1, putative translation factor, contains Zn-ribbon and HTH domains;J;Translation, ribosomal structure and biogenesis ;
K43816_GM002406	fdnH	9	461.11	8	288.985	-0.67226	7	322.46	3	216.689	-0.571318	8	338.595	4	248.557	-0.444444	-0.562674	0.832156	COG0437C	Fe-S-cluster-containing dehydrogenase component;C;Energy production and conversion ;
K43816_GM004349	dnaC	2	69.1665	2	41.8267	-0.712271	1	29.3145	1	26.2653	-0.152942	2	77.288	2	43.3989	-0.818267	-0.56116	0.833502	COG1484L	DNA replication protein DnaC;L;Replication, recombination and repair ;
K43816_GM001888	-	6	192.129	5	140.69	-0.446829	2	157.566	2	105.061	-0.580181	2	143.535	2	90.7431	-0.655745	-0.560918	0.833717	-	hypothetical protein
K43816_GM004178	speD, AMD1	13	1164.3	11	836.534	-0.476484	11	1135.94	7	833.924	-0.445437	11	1277.09	9	753.562	-0.760279	-0.560733	0.833882	COG1586E	S-adenosylmethionine decarboxylase or arginine decarboxylase;E;Amino acid transport and metabolism ;
K43816_GM001934	nhaB	7	170.995	5	142.591	-0.2604	7	208.866	2	72.2296	-1.51897	5	184.019	3	197.268	0.0997761	-0.559864	0.834654	COG3067CP	Na+/H+ antiporter NhaB;CP;Energy production and conversion ; Inorganic ion transport and metabolism ;
K43816_GM001734	irp3, ybtU	8	931.826	9	707.252	-0.397346	5	864.778	4	564.704	-0.613949	6	802.323	5	505.005	-0.666828	-0.559374	0.83509	COG4693P	Oxidoreductase (NAD-binding), involved in siderophore biosynthesis;P;Inorganic ion transport and metabolism ;
K43816_GM001491	E2.3.1.9, atoB	3	8017.55	3	5922.28	-0.436944	1	9014.21	2	5272.76	-0.773529	3	7780.32	2	5641.85	-0.46359	-0.558021	0.836294	COG0183I	Acetyl-CoA acetyltransferase;I;Lipid transport and metabolism ;
K43816_GM003966	aroM	11	361.203	11	277.577	-0.37872	7	285.817	3	164.158	-0.796279	8	368.038	6	260.393	-0.497547	-0.557515	0.836744	COG4126E	Asp/Glu/hydantoin racemase;E;Amino acid transport and metabolism ;
K43816_GM001456	nuoF	11	205.578	5	112.172	-0.868175	6	194.209	4	124.76	-0.634341	5	128.813	5	114.415	-0.169604	-0.557374	0.83687	COG1894C	NADH:ubiquinone oxidoreductase, NADH-binding 51 kD subunit (chain F);C;Energy production and conversion ;
K43816_GM002762	-	6	499.536	6	264.269	-0.916018	4	278.488	4	183.857	-0.596375	5	334.914	4	299.847	-0.159065	-0.557153	0.837067	-	hypothetical protein
K43816_GM004279	dpiA, citB	11	791.572	11	606.487	-0.383687	10	850.121	6	433.378	-0.970414	11	776.56	9	623.366	-0.316563	-0.556888	0.837302	COG4565KT	Response regulator of citrate/malate metabolism;KT;Transcription ; Signal transduction mechanisms ;
K43816_GM000972	mltA	19	1344.9	17	766.19	-0.810921	14	1319.15	13	1214.77	-0.118834	15	1383.82	11	828.524	-0.739345	-0.556367	0.837766	COG2821M	Membrane-bound lytic murein transglycosylase;M;Cell wall/membrane/envelope biogenesis ;
K43816_GM001448	-	19	1990.46	20	1450.63	-0.456154	18	2128.97	9	1168.81	-0.864561	17	1792.34	17	1408.49	-0.347479	-0.556065	0.838035	COG0490P	K+/H+ antiporter YhaU, regulatory subunit KhtT;P;Inorganic ion transport and metabolism ;
K43816_GM001544	TC.FEV.OM2, cirA, cfrA, hmuR	16	2782.03	15	1903.12	-0.547535	14	2924.12	11	1943.63	-0.588999	11	3051.03	12	2110.76	-0.531323	-0.555952	0.838135	COG4771P	Outer membrane receptor for ferrienterochelin and colicins;P;Inorganic ion transport and metabolism ;
K43816_GM000801	-	27	2751.29	28	2205.41	-0.318932	27	2872.82	17	1569.35	-0.871882	27	2933.26	25	2110.76	-0.474549	-0.555121	0.838875	COG1506E	Dipeptidyl aminopeptidase/acylaminoacyl peptidase;E;Amino acid transport and metabolism ;
K43816_GM002676	lacZ	20	488.008	15	307.997	-0.662266	15	425.061	8	354.582	-0.260877	13	408.522	8	244.612	-0.737561	-0.553568	0.840258	COG3250G	Beta-galactosidase/beta-glucuronidase;G;Carbohydrate transport and metabolism ;
K43816_GM003678	-	1	561.017	2	338.416	-0.727559	1	630.262	2	407.112	-0.629273	3	618.304	2	501.06	-0.302788	-0.553206	0.840581	-	hypothetical protein
K43816_GM003078	leuE	7	247.847	6	199.628	-0.310737	5	256.502	5	216.689	-0.242316	4	213.462	3	98.6338	-1.10601	-0.553023	0.840744	COG1280E	Threonine/homoserine/homoserine lactone efflux protein;E;Amino acid transport and metabolism ;
K43816_GM004884	hemY	8	1517.82	9	870.756	-0.800954	9	1451.07	6	873.322	-0.731873	9	1115.15	7	1021.85	-0.125948	-0.552925	0.840831	COG3071S	Uncharacterized conserved protein HemY, contains two TPR repeats;S;Function unknown ;
K43816_GM004084	-	5	770.438	4	674.931	-0.190674	4	875.771	2	466.209	-0.908131	4	861.209	6	583.912	-0.559817	-0.552874	0.840877	COG3021R	Uncharacterized conserved protein YafD, endonuclease/exonuclease/phosphatase (EEP) superfamily;R;General function prediction only ;
K43816_GM000509	-	1	49.9536	1	39.9255	-0.316183	1	54.9647	1	32.8316	-0.726144	1	36.8038	1	23.6721	-0.615649	-0.552659	0.841068	COG5007T	Acid stress-induced BolA-like protein IbaG/YrbA, predicted regulator of iron metabolism;T;Signal transduction mechanisms ;
K43816_GM004020	-	2	82.6155	1	72.2462	-0.191018	2	73.2863	2	65.6633	-0.156204	2	69.9272	1	27.6175	-1.30944	-0.552221	0.841458	COG0791M	Cell wall-associated hydrolase, NlpC family;M;Cell wall/membrane/envelope biogenesis ;
K43816_GM000574	-	4	380.416	4	285.182	-0.41443	4	340.781	2	262.653	-0.374432	3	360.677	4	197.268	-0.867253	-0.552039	0.841621	-	hypothetical protein
K43816_GM004347	-	4	268.981	4	182.517	-0.556946	4	227.188	2	98.4949	-1.19752	4	121.453	4	130.197	0.0995084	-0.551654	0.841963	COG3610S	Uncharacterized membrane protein YjjB, DUF3815 family;S;Function unknown ;
K43816_GM002933	ycjF	5	232.476	5	148.295	-0.645112	4	223.523	2	137.893	-0.692892	5	235.544	3	189.377	-0.313252	-0.550419	0.843065	COG3768S	Uncharacterized membrane protein YcjF, UPF0283 family;S;Function unknown ;
K43816_GM002326	-	10	426.527	9	327.009	-0.382279	7	333.453	4	275.786	-0.273032	9	511.573	6	256.448	-0.993476	-0.549596	0.843798	-	hypothetical protein
K43816_GM002785	patB, malY	12	853.053	9	642.611	-0.408138	11	820.806	6	446.51	-0.876878	9	713.993	5	556.295	-0.35949	-0.548169	0.845071	COG1168ER	Bifunctional PLP-dependent enzyme with beta-cystathionase and maltose regulon repressor activities;ER;Amino acid transport and metabolism ; General function prediction only ;
K43816_GM004233	dgoT	10	424.605	11	368.836	-0.202632	8	567.969	5	288.918	-0.972702	10	507.892	7	366.918	-0.467977	-0.54777	0.845426	COG2271G	Sugar phosphate permease;G;Carbohydrate transport and metabolism ;
K43816_GM002477	thiY	11	399.629	9	275.676	-0.534067	9	439.718	4	229.822	-0.933077	9	338.595	6	299.847	-0.174786	-0.54731	0.845836	COG0715P	ABC-type nitrate/sulfonate/bicarbonate transport system, periplasmic component;P;Inorganic ion transport and metabolism ;
K43816_GM002798	TC.AAT	7	1137.4	8	847.942	-0.423276	8	1311.82	3	860.189	-0.608272	8	1210.84	5	793.016	-0.609965	-0.547171	0.84596	COG1113E	L-asparagine transporter and related permeases;E;Amino acid transport and metabolism ;
K43816_GM003484	moaA, CNX2	5	234.398	6	157.801	-0.567881	5	212.53	3	131.327	-0.690338	4	154.576	4	118.361	-0.382292	-0.546837	0.846258	COG2896H	Molybdenum cofactor biosynthesis enzyme MoaA;H;Coenzyme transport and metabolism ;
K43816_GM004294	-	8	643.633	5	539.945	-0.252995	6	630.262	2	328.316	-0.938765	6	710.313	4	520.787	-0.447025	-0.546262	0.846771	-	hypothetical protein
K43816_GM004603	PTS-Ula-EIIA, ulaC, sgaA	2	74.9304	2	108.369	0.526458	1	120.922	2	72.2296	-0.735464	2	139.854	2	51.2896	-1.42961	-0.546205	0.846822	COG1762GT	Phosphotransferase system mannitol/fructose-specific IIA domain (Ntr-type);GT;Carbohydrate transport and metabolism ; Signal transduction mechanisms ;
K43816_GM002025	nrtC, nasD	3	170.995	4	134.986	-0.338905	4	219.859	3	144.459	-0.60251	3	242.905	3	149.923	-0.692503	-0.544639	0.848219	COG1116P	ABC-type nitrate/sulfonate/bicarbonate transport system, ATPase component;P;Inorganic ion transport and metabolism ;
K43816_GM002655	-	4	113.356	2	77.9498	-0.534527	2	65.9577	1	65.6633	-0.00635667	4	143.535	2	67.071	-1.0863	-0.542396	0.850222	COG0384R	Predicted epimerase YddE/YHI9, PhzF superfamily;R;General function prediction only ;
K43816_GM001792	-	6	101.828	4	77.9498	-0.381232	6	179.551	2	65.6633	-1.43745	4	110.411	4	126.251	0.191784	-0.542298	0.850309	-	hypothetical protein
K43816_GM004890	wzxE	25	2643.7	16	1855.59	-0.510451	24	2707.93	6	1523.39	-0.829492	22	2189.83	12	1799.08	-0.283413	-0.541118	0.851363	COG2244M	Membrane protein involved in the export of O-antigen and teichoic acid;M;Cell wall/membrane/envelope biogenesis ;
K43816_GM003489	-	2	59.56	1	20.9134	-1.46656	0	0	0	0	0	1	22.0823	1	19.7268	-0.155291	-0.540615	0.851812	-	hypothetical protein
K43816_GM002411	-	4	69.1665	4	51.3328	-0.423067	3	69.622	1	39.398	-0.805834	3	88.3291	2	67.071	-0.39209	-0.54033	0.852067	COG0346Q	Catechol 2,3-dioxygenase or other lactoylglutathione lyase family enzyme;Q;Secondary metabolites biosynthesis, transport and catabolism ;
K43816_GM001271	-	5	155.625	4	150.196	-0.0508913	4	194.209	2	85.3623	-1.17654	3	202.421	4	153.869	-0.393421	-0.540286	0.852107	-	hypothetical protein
K43816_GM003563	-	9	376.573	9	387.848	0.0424495	6	333.453	6	256.087	-0.379546	6	404.842	5	165.705	-1.28362	-0.540239	0.852148	COG3819S	Uncharacterized membrane protein;S;Function unknown ;
K43816_GM000003	recF	12	941.433	12	566.562	-0.731612	11	817.142	11	702.597	-0.217602	12	986.342	11	619.42	-0.670303	-0.539839	0.852506	COG1195L	Recombinational DNA repair ATPase RecF;L;Replication, recombination and repair ;
K43816_GM001486	yfaE	3	130.648	3	117.875	-0.147234	3	142.908	1	85.3623	-0.736676	3	158.256	3	94.6885	-0.734934	-0.539615	0.852706	COG1018C	Ferredoxin-NADP reductase;C;Energy production and conversion ;
K43816_GM002211	ABC.SN.S	9	441.897	9	406.86	-0.118897	7	465.368	3	295.485	-0.653511	6	496.851	5	276.175	-0.844919	-0.539109	0.853158	COG0715P	ABC-type nitrate/sulfonate/bicarbonate transport system, periplasmic component;P;Inorganic ion transport and metabolism ;
K43816_GM001418	-	5	128.727	6	148.295	0.20269	3	91.6079	2	59.097	-0.623843	5	172.978	4	74.9617	-1.19556	-0.538904	0.853341	COG2814G	Predicted arabinose efflux permease, MFS family;G;Carbohydrate transport and metabolism ;
K43816_GM000675	exbB	5	407.314	3	340.317	-0.258564	5	406.739	2	275.786	-0.558876	4	412.202	2	236.721	-0.797579	-0.538339	0.853846	COG0811U	Biopolymer transport protein ExbB/TolQ;U;Intracellular trafficking, secretion, and vesicular transport ;
K43816_GM004560	-	4	290.115	4	133.085	-1.11844	4	179.551	3	216.689	0.269858	3	235.544	4	138.087	-0.766119	-0.538234	0.85394	-	hypothetical protein
K43816_GM001440	GST, gst	6	245.925	5	224.343	-0.13195	5	271.159	2	124.76	-1.11378	5	279.709	4	216.994	-0.364783	-0.536836	0.855189	COG0625O	Glutathione S-transferase;O;Posttranslational modification, protein turnover, chaperones ;
K43816_GM002430	-	12	395.786	10	315.602	-0.325693	7	318.795	4	203.556	-0.644652	9	412.202	6	264.339	-0.639014	-0.536453	0.855532	COG1028IQR	NAD(P)-dependent dehydrogenase, short-chain alcohol dehydrogenase family;IQR;Lipid transport and metabolism ; Secondary metabolites biosynthesis, transport and catabolism ; General function prediction only ;
K43816_GM002662	eamA	5	111.435	6	102.666	-0.117153	5	120.922	3	85.3623	-0.49749	5	165.617	4	82.8524	-0.990612	-0.535085	0.856755	COG0697GER	Permease of the drug/metabolite transporter (DMT) superfamily;GER;Carbohydrate transport and metabolism ; Amino acid transport and metabolism ; General function prediction only ;
K43816_GM004548	nrdG	4	261.296	4	153.998	-0.758941	4	267.495	3	183.857	-0.538484	4	239.225	3	193.322	-0.305933	-0.534452	0.857321	COG0602R	Organic radical activating enzyme;R;General function prediction only ;
K43816_GM001575	K02477	8	564.86	8	422.07	-0.419549	7	615.605	2	439.944	-0.483751	6	474.769	3	291.956	-0.699577	-0.534292	0.857464	COG3279KT	DNA-binding response regulator, LytR/AlgR family;KT;Transcription ; Signal transduction mechanisms ;
K43816_GM001759	-	6	280.509	7	239.553	-0.226824	6	311.467	4	229.822	-0.436925	6	537.335	5	280.12	-0.937319	-0.533689	0.858003	-	hypothetical protein
K43816_GM003477	clsA_B	8	236.319	10	203.43	-0.21522	7	223.523	4	164.158	-0.443016	7	220.823	4	114.415	-0.942574	-0.533603	0.85808	COG1502I	Phosphatidylserine/phosphatidylglycerophosphate/cardiolipin synthase or related enzyme;I;Lipid transport and metabolism ;
K43816_GM003366	-	9	292.036	7	201.529	-0.532953	7	311.467	4	210.123	-0.565622	8	290.75	6	205.158	-0.50098	-0.533185	0.858455	COG0745TK	DNA-binding response regulator, OmpR family, contains REC and winged-helix (wHTH) domain;TK;Signal transduction mechanisms ; Transcription ;
K43816_GM001078	hycD	6	334.305	6	300.392	-0.153832	6	337.117	4	216.689	-0.635255	6	353.316	5	201.213	-0.809163	-0.53275	0.858844	COG0650C	Formate hydrogenlyase subunit 4;C;Energy production and conversion ;
K43816_GM004262	kefC	11	1767.59	10	1112.21	-0.667872	9	1791.85	10	1267.3	-0.499357	9	1600.96	9	1187.55	-0.430639	-0.532622	0.858958	COG1226P	Voltage-gated potassium channel Kch;P;Inorganic ion transport and metabolism ;
K43816_GM003861	lamB	23	803.1	22	608.389	-0.400012	21	787.828	10	466.209	-0.755641	15	647.747	14	477.388	-0.439475	-0.531709	0.859775	COG4580G	Maltoporin (phage lambda and maltose receptor);G;Carbohydrate transport and metabolism ;
K43816_GM002755	pcaI	8	561.017	8	532.34	-0.0755582	7	696.22	4	426.811	-0.704639	6	610.943	5	347.191	-0.813518	-0.531238	0.860196	COG1788I	Acyl CoA:acetate/3-ketoacid CoA transferase, alpha subunit;I;Lipid transport and metabolism ;
K43816_GM000479	RP-S9, MRPS9, rpsI	1	59.56	1	26.617	-1.13281	1	51.3004	1	65.6633	0.35007	1	69.9272	1	39.4535	-0.810074	-0.530937	0.860466	COG0103J	Ribosomal protein S9;J;Translation, ribosomal structure and biogenesis ;
K43816_GM000984	fucP	11	570.624	12	418.267	-0.447195	12	699.884	6	466.209	-0.585107	11	662.468	10	449.77	-0.557635	-0.529979	0.861324	COG0738G	Fucose permease;G;Carbohydrate transport and metabolism ;
K43816_GM001985	K07126	7	192.129	8	161.603	-0.24821	6	194.209	2	72.2296	-1.41452	8	213.462	5	224.885	0.0748671	-0.529287	0.861943	COG0790T	TPR repeat;T;Signal transduction mechanisms ;
K43816_GM004058	pepD	13	762.753	14	604.586	-0.334773	11	743.856	7	393.98	-0.915183	10	802.323	9	635.202	-0.336495	-0.528817	0.862364	COG2195E	Di- or tripeptidase;E;Amino acid transport and metabolism ;
K43816_GM001693	-	9	1348.75	9	1150.23	-0.229506	8	1517.03	4	893.021	-0.763817	7	1089.39	5	721.999	-0.592781	-0.528701	0.862468	COG4227L	Antirestriction protein ArdC;L;Replication, recombination and repair ;
K43816_GM002403	-	12	420.763	7	237.652	-0.821524	7	406.739	5	341.449	-0.251756	9	371.718	6	260.393	-0.511864	-0.528381	0.862754	COG0697GER	Permease of the drug/metabolite transporter (DMT) superfamily;GER;Carbohydrate transport and metabolism ; Amino acid transport and metabolism ; General function prediction only ;
K43816_GM001355	-	3	71.0878	3	36.1231	-0.957438	3	43.9718	1	39.398	-0.154737	2	44.1645	2	31.5628	-0.471965	-0.528047	0.863054	COG0456J	Ribosomal protein S18 acetylase RimI and related acetyltransferases;J;Translation, ribosomal structure and biogenesis ;
K43816_GM001397	cynR	10	359.281	9	321.305	-0.160697	9	377.424	6	334.883	-0.172047	7	386.44	3	161.759	-1.25123	-0.527992	0.863103	COG0583K	DNA-binding transcriptional regulator, LysR family;K;Transcription ;
K43816_GM001096	gutM	3	255.532	3	269.972	0.0790089	2	245.509	3	124.76	-0.970965	3	312.832	2	193.322	-0.691542	-0.527833	0.863245	COG4578K	DNA-binding transcriptional regulator of glucitol operon;K;Transcription ;
K43816_GM002031	NRT, narK, nrtP, nasA	13	1123.96	11	925.892	-0.279395	9	1121.28	6	768.261	-0.544889	9	1174.04	6	694.382	-0.756833	-0.527039	0.863956	COG2223P	Nitrate/nitrite transporter NarK;P;Inorganic ion transport and metabolism ;
K43816_GM002939	pspF	6	268.981	8	222.442	-0.272956	4	201.537	4	157.592	-0.352869	6	268.668	4	138.087	-0.955191	-0.527005	0.863987	COG2204T	DNA-binding transcriptional response regulator, NtrC family, contains REC, AAA-type ATPase, and a Fis-type DNA-binding domains;T;Signal transduction mechanisms ;
K43816_GM004465	lon	32	1369.88	33	1091.3	-0.327738	29	1385.11	15	998.082	-0.472368	31	1578.88	18	919.267	-0.779693	-0.526599	0.86435	COG4930O	Predicted ATP-dependent Lon-type protease;O;Posttranslational modification, protein turnover, chaperones ;
K43816_GM003697	-	5	334.305	6	212.936	-0.648293	4	307.802	5	183.857	-0.740273	5	386.44	5	339.3	-0.187164	-0.525243	0.865565	COG0625O	Glutathione S-transferase;O;Posttranslational modification, protein turnover, chaperones ;
K43816_GM003235	puuR	9	683.98	8	463.896	-0.559152	8	703.548	7	420.245	-0.742039	7	658.788	5	544.459	-0.274532	-0.525241	0.865567	COG1396K	Transcriptional regulator, contains XRE-family HTH domain;K;Transcription ;
K43816_GM001140	stpA	2	74.9304	1	87.4559	0.220281	2	95.2722	1	26.2653	-1.82005	2	73.6076	1	74.9617	0.0259499	-0.524607	0.866135	COG2916K	DNA-binding protein H-NS;K;Transcription ;
K43816_GM003567	-	8	272.823	8	173.011	-0.654071	8	307.802	3	131.327	-1.22258	6	169.297	7	209.104	0.303045	-0.524536	0.866199	COG0327H	Putative GTP cyclohydrolase 1 type 2, NIF3 family;H;Coenzyme transport and metabolism ;
K43816_GM001763	-	5	374.652	5	363.132	-0.0449346	5	384.753	4	203.556	-0.91518	4	397.481	4	260.393	-0.608289	-0.522801	0.867754	-	hypothetical protein
K43816_GM001883	exoX	11	334.305	8	252.862	-0.401431	9	337.117	3	170.725	-0.977426	8	283.389	6	248.557	-0.188496	-0.522451	0.868068	COG0847L	DNA polymerase III, epsilon subunit or related 3'-5' exonuclease;L;Replication, recombination and repair ;
K43816_GM003338	aat	7	428.448	5	254.763	-0.747677	6	395.746	3	295.485	-0.420257	6	290.75	3	220.94	-0.394564	-0.520833	0.869519	COG2360O	Leu/Phe-tRNA-protein transferase;O;Posttranslational modification, protein turnover, chaperones ;
K43816_GM001808	-	41	2876.17	33	2034.3	-0.499411	32	2997.41	18	2074.96	-0.530419	31	2841.25	21	1972.68	-0.526149	-0.51866	0.871468	-	hypothetical protein
K43816_GM001961	livH	11	1967.4	10	1471.54	-0.418718	10	2000.72	7	1247.6	-0.680923	9	1899.08	7	1384.82	-0.455318	-0.51832	0.871773	COG0559E	Branched-chain amino acid ABC-type transport system, permease component;E;Amino acid transport and metabolism ;
K43816_GM004992	yihX	13	2249.83	13	1733.91	-0.3756	11	2136.3	11	1569.35	-0.444698	12	2454.81	11	1475.56	-0.733959	-0.518085	0.871983	COG1011H	FMN phosphatase YigB, HAD superfamily;H;Coenzyme transport and metabolism ;
K43816_GM000703	-	4	274.745	4	184.418	-0.572553	4	230.852	2	151.026	-0.608889	2	224.503	2	173.596	-0.369131	-0.516858	0.873085	-	hypothetical protein
K43816_GM003690	K17203, eryF	9	766.595	10	623.598	-0.297417	7	798.821	5	590.97	-0.434153	10	883.291	8	501.06	-0.816662	-0.516077	0.873785	COG1172G	Ribose/xylose/arabinose/galactoside ABC-type transport system, permease component;G;Carbohydrate transport and metabolism ;
K43816_GM003270	-	4	97.9859	3	62.7401	-0.635022	4	84.2792	1	45.9643	-0.86063	2	36.8038	2	35.5082	-0.0503114	-0.515321	0.874464	COG3304S	Uncharacterized membrane protein YccF, DUF307 family;S;Function unknown ;
K43816_GM001744	amn	16	785.808	15	570.364	-0.461601	14	949.058	9	656.633	-0.530732	14	920.095	10	627.311	-0.551871	-0.514735	0.874991	COG0775F	Nucleoside phosphorylase;F;Nucleotide transport and metabolism ;
K43816_GM003343	macB	16	641.711	12	574.167	-0.16019	14	699.884	6	341.449	-1.03329	13	636.706	10	501.06	-0.345031	-0.512836	0.876695	COG1136M	ABC-type lipoprotein export system, ATPase component;M;Cell wall/membrane/envelope biogenesis ;
K43816_GM000842	-	6	334.305	6	306.096	-0.126785	6	315.131	2	170.725	-0.880426	6	342.275	5	236.721	-0.530096	-0.512436	0.877055	COG2350R	Uncharacterized conserved protein YciI, contains a putative active-site phosphohistidine;R;General function prediction only ;
K43816_GM004943	metL	24	1412.15	23	973.422	-0.536295	23	1410.76	14	1175.37	-0.263151	22	1394.86	16	836.415	-0.737144	-0.512197	0.87727	COG0527E	Aspartokinase;E;Amino acid transport and metabolism ;
K43816_GM000947	pduD	8	263.217	7	228.146	-0.205457	5	260.166	3	151.026	-0.780655	6	283.389	5	193.322	-0.549415	-0.511843	0.877588	-	hypothetical protein
K43816_GM001324	tmcA	9	472.638	8	372.638	-0.342142	7	469.032	3	282.352	-0.730164	6	511.573	6	370.863	-0.462985	-0.511764	0.877659	COG1444J	tRNA(Met) C34 N-acetyltransferase TmcA;J;Translation, ribosomal structure and biogenesis ;
K43816_GM001971	-	6	245.925	6	243.355	-0.0150932	5	263.831	3	98.4949	-1.41238	4	220.823	5	205.158	-0.105655	-0.511041	0.878308	COG0583K	DNA-binding transcriptional regulator, LysR family;K;Transcription ;
K43816_GM003251	-	11	414.999	7	288.985	-0.520603	6	289.481	3	249.521	-0.213514	6	364.358	6	209.104	-0.798207	-0.510775	0.878547	COG2207K	AraC-type DNA-binding domain and AraC-containing proteins;K;Transcription ;
K43816_GM004997	hemN, hemZ	24	2107.66	22	1462.03	-0.527361	20	2066.67	18	1477.42	-0.483948	20	2031.57	17	1416.38	-0.520076	-0.510462	0.878828	COG0635H	Coproporphyrinogen III oxidase or related Fe-S oxidoreductase;H;Coenzyme transport and metabolism ;
K43816_GM004550	relB	3	263.217	4	165.406	-0.667018	3	216.195	3	177.291	-0.284755	4	224.503	4	149.923	-0.579331	-0.510368	0.878912	COG3077V	Antitoxin component of the RelBE or YafQ-DinJ toxin-antitoxin module;V;Defense mechanisms ;
K43816_GM001816	DNMT1, dcm	15	1740.69	11	1294.73	-0.426726	12	1872.46	7	1168.81	-0.679439	13	1869.63	10	1396.65	-0.420518	-0.508894	0.880237	COG0270L	Site-specific DNA-cytosine methylase;L;Replication, recombination and repair ;
K43816_GM003725	ABC.PE.S	7	2878.09	9	2418.35	-0.250999	6	3056.04	7	2173.45	-0.491481	7	3536.84	6	2055.53	-0.782659	-0.50838	0.880699	COG0747E	ABC-type transport system, periplasmic component;E;Amino acid transport and metabolism ;
K43816_GM002396	catB	10	1565.85	8	1083.69	-0.530583	8	1465.73	4	1017.78	-0.525755	8	1457.43	7	1053.41	-0.467981	-0.508107	0.880945	COG4948MR	L-alanine-DL-glutamate epimerase or related enzyme of enolase superfamily;MR;Cell wall/membrane/envelope biogenesis ; General function prediction only ;
K43816_GM003757	K06995	3	121.041	3	115.974	-0.0611811	2	131.915	2	98.4949	-0.417812	1	106.731	1	51.2896	-1.04284	-0.507277	0.88169	COG3450R	Predicted enzyme of the cupin superfamily;R;General function prediction only ;
K43816_GM000320	glpE	5	1137.4	5	855.547	-0.41041	5	1216.55	2	801.092	-0.602144	4	1144.6	5	804.852	-0.507514	-0.506689	0.882219	COG0607P	Rhodanese-related sulfurtransferase;P;Inorganic ion transport and metabolism ;
K43816_GM001376	K09954	4	134.49	4	142.591	0.0837757	3	201.537	2	65.6633	-1.60322	4	110.411	3	110.47	0.000757337	-0.50623	0.882632	COG3530S	Uncharacterized conserved protein, DUF3820 family;S;Function unknown ;
K43816_GM004389	-	11	547.568	9	435.378	-0.330092	9	498.347	3	315.184	-0.659279	9	614.623	5	426.098	-0.52748	-0.505617	0.883183	-	hypothetical protein
K43816_GM002415	ABC.PE.A	6	142.176	4	81.7522	-0.790915	5	186.88	3	105.061	-0.824914	5	136.174	4	145.978	0.0995933	-0.505412	0.883367	COG4172Q	ABC-type microcin C transport system, duplicated ATPase component YejF;Q;Secondary metabolites biosynthesis, transport and catabolism ;
K43816_GM003096	-	7	224.791	7	184.418	-0.284209	3	164.894	2	91.9286	-0.836068	5	202.421	6	153.869	-0.393421	-0.504566	0.884128	COG1063ER	Threonine dehydrogenase or related Zn-dependent dehydrogenase;ER;Amino acid transport and metabolism ; General function prediction only ;
K43816_GM001538	fruK	5	178.68	5	133.085	-0.422283	4	219.859	3	98.4949	-1.15043	4	147.215	4	153.869	0.063353	-0.50312	0.885429	COG1105G	Fructose-1-phosphate kinase or kinase (PfkB);G;Carbohydrate transport and metabolism ;
K43816_GM000620	hdeB	1	230.555	2	171.109	-0.428029	1	175.887	1	131.327	-0.418726	1	206.101	1	130.197	-0.658605	-0.501787	0.886628	-	hypothetical protein
K43816_GM003035	topB	14	449.582	14	395.453	-0.184642	10	392.082	5	249.521	-0.6499	11	345.956	6	216.994	-0.67046	-0.501667	0.886736	COG0550L	DNA topoisomerase IA;L;Replication, recombination and repair ;
K43816_GM001349	eutC	6	140.254	5	121.678	-0.203421	4	153.901	2	72.2296	-1.08085	4	184.019	5	157.814	-0.220334	-0.501535	0.886855	COG4302E	Ethanolamine ammonia-lyase, small subunit;E;Amino acid transport and metabolism ;
K43816_GM004254	djlA	5	151.782	5	153.998	0.0207784	4	201.537	3	151.026	-0.413874	5	154.576	3	71.0163	-1.11122	-0.501439	0.886941	COG1076O	DnaJ-domain-containing proteins 1;O;Posttranslational modification, protein turnover, chaperones ;
K43816_GM003436	E2.3.1.54, pflD	23	1129.72	23	923.99	-0.289731	20	1315.49	10	715.73	-0.877194	20	1100.43	18	871.923	-0.335456	-0.500794	0.887522	COG1882C	Pyruvate-formate lyase;C;Energy production and conversion ;
K43816_GM003433	moeA	6	211.342	5	161.603	-0.385034	6	179.551	2	118.194	-0.599099	5	147.215	2	102.579	-0.516959	-0.500364	0.887909	COG0303H	Molybdopterin biosynthesis enzyme;H;Coenzyme transport and metabolism ;
K43816_GM003175	solA	8	451.503	9	418.267	-0.110059	5	461.704	5	262.653	-0.811447	7	548.376	6	366.918	-0.578412	-0.499973	0.888261	COG0665E	Glycine/D-amino acid oxidase (deaminating);E;Amino acid transport and metabolism ;
K43816_GM002092	-	2	1681.13	2	1427.81	-0.235473	2	1733.22	1	1175.37	-0.559942	1	1932.2	1	1187.55	-0.701786	-0.499067	0.889076	-	hypothetical protein
K43816_GM001476	-	3	107.592	4	95.0607	-0.176903	2	102.601	1	39.398	-1.35868	2	88.3291	3	90.7431	0.0384696	-0.499038	0.889102	COG1546H	Nicotinamide mononucleotide (NMN) deamidase PncC;H;Coenzyme transport and metabolism ;
K43816_GM001550	mglA	14	1097.06	10	939.2	-0.223914	14	1209.22	6	689.465	-0.809635	11	1207.16	8	875.868	-0.462385	-0.498644	0.889456	COG1129G	ABC-type sugar transport system, ATPase component;G;Carbohydrate transport and metabolism ;
K43816_GM002871	bdcR	3	693.586	4	439.181	-0.658058	2	553.312	4	551.572	-0.00453546	2	702.952	4	394.535	-0.831672	-0.498088	0.889957	COG1309K	DNA-binding transcriptional regulator, AcrR family;K;Transcription ;
K43816_GM002045	adhE	23	1435.2	18	1152.14	-0.316699	21	1593.98	10	1083.44	-0.55658	20	1405.9	11	915.322	-0.618598	-0.497292	0.890674	COG1454C	Alcohol dehydrogenase, class IV;C;Energy production and conversion ;
K43816_GM003164	-	5	122.963	3	45.6292	-1.4106	2	69.622	2	105.061	0.586709	3	88.3291	2	55.2349	-0.667663	-0.497185	0.89077	COG0583K	DNA-binding transcriptional regulator, LysR family;K;Transcription ;
K43816_GM001511	K09904	5	207.499	5	188.22	-0.139977	4	212.53	3	118.194	-0.84113	4	235.544	4	165.705	-0.504814	-0.495307	0.892462	COG3082S	Uncharacterized conserved protein YejL, UPF0352 family;S;Function unknown ;
K43816_GM000786	fldB	4	361.203	4	328.91	-0.134725	3	384.753	3	170.725	-1.16758	4	349.636	4	307.737	-0.183593	-0.4953	0.892468	COG0716C	Flavodoxin;C;Energy production and conversion ;
K43816_GM003941	tgt, QTRT1	9	457.267	6	385.947	-0.244055	9	494.682	4	288.918	-0.773769	8	485.81	4	351.136	-0.467225	-0.495016	0.892724	COG0343J	Queuine/archaeosine tRNA-ribosyltransferase;J;Translation, ribosomal structure and biogenesis ;
K43816_GM004901	rhlB	20	2040.41	18	1511.47	-0.432665	15	1931.09	10	1247.6	-0.629851	19	1913.8	13	1428.22	-0.421966	-0.494827	0.892894	COG0513L	Superfamily II DNA and RNA helicase;L;Replication, recombination and repair ;
K43816_GM001959	E2.3.1.54, pflD	22	1133.56	21	830.831	-0.447773	18	1007.69	12	840.49	-0.26146	18	1107.79	14	647.038	-0.774842	-0.494692	0.893016	COG1882C	Pyruvate-formate lyase;C;Energy production and conversion ;
K43816_GM004338	-	24	1879.02	25	1783.34	-0.0753603	21	1967.74	13	1175.37	-0.742925	23	2064.69	17	1301.97	-0.664826	-0.49437	0.893305	COG3706TK	Two-component response regulator, PleD family, consists of two REC domains and a diguanylate cyclase (GGDEF) domain;TK;Signal transduction mechanisms ; Transcription ;
K43816_GM004280	-	5	195.972	6	144.492	-0.437046	4	186.88	3	144.459	-0.369197	6	176.658	3	110.47	-0.67245	-0.492898	0.894632	COG2872J	Ser-tRNA(Ala) deacylase AlaX (editing enzyme);J;Translation, ribosomal structure and biogenesis ;
K43816_GM002847	dbpA	7	201.736	6	127.381	-0.659163	7	252.838	4	190.424	-0.407138	5	184.019	4	138.087	-0.411682	-0.492661	0.894845	COG0513L	Superfamily II DNA and RNA helicase;L;Replication, recombination and repair ;
K43816_GM001412	K07090	8	261.296	8	150.196	-0.794774	7	249.173	5	216.689	-0.200661	8	187.699	5	134.142	-0.481613	-0.492349	0.895126	COG0730S	Uncharacterized membrane protein YfcA;S;Function unknown ;
K43816_GM002143	ABC.SN.P	8	365.045	8	241.454	-0.59431	4	252.838	3	164.158	-0.620058	4	231.864	4	193.322	-0.261036	-0.491801	0.89562	COG0600P	ABC-type nitrate/sulfonate/bicarbonate transport system, permease component;P;Inorganic ion transport and metabolism ;
K43816_GM004362	-	16	989.465	15	756.683	-0.386511	15	1095.63	9	741.995	-0.561652	13	949.538	11	658.874	-0.526554	-0.491572	0.895827	COG1802K	DNA-binding transcriptional regulator, GntR family;K;Transcription ;
K43816_GM003425	bssR	6	157.546	8	138.789	-0.181653	6	157.566	1	65.6633	-1.25011	5	117.772	3	114.415	-0.0413628	-0.491044	0.896303	-	hypothetical protein
K43816_GM003398	-	5	247.847	3	125.48	-0.976345	3	135.58	1	124.76	-0.119066	5	195.06	3	149.923	-0.377479	-0.490964	0.896375	-	hypothetical protein
K43816_GM001694	-	10	251.689	8	237.652	-0.0824564	8	296.809	3	111.628	-1.40283	7	191.38	5	193.322	0.0144946	-0.490264	0.897006	-	hypothetical protein
K43816_GM003018	astE	6	234.398	5	153.998	-0.602846	4	186.88	4	190.424	0.0269564	4	220.823	5	118.361	-0.894081	-0.48999	0.897253	COG2988E	Succinylglutamate desuccinylase;E;Amino acid transport and metabolism ;
K43816_GM004489	-	3	44.1897	2	68.4437	0.61985	2	95.2722	1	32.8316	-1.50875	2	106.731	2	71.0163	-0.581037	-0.489977	0.897264	-	hypothetical protein
K43816_GM003503	hutI, AMDHD1	6	230.555	7	214.837	-0.101411	4	157.566	2	144.459	-0.124464	6	272.348	4	114.415	-1.24391	-0.489927	0.89731	COG1228Q	Imidazolonepropionase or related amidohydrolase;Q;Secondary metabolites biosynthesis, transport and catabolism ;
K43816_GM002878	impL, vasK, icmF	20	845.368	21	602.685	-0.487489	18	875.771	13	833.924	-0.0705559	18	890.652	13	473.442	-0.910248	-0.489431	0.897757	COG3523U	Type VI protein secretion system component VasK;U;Intracellular trafficking, secretion, and vesicular transport ;
K43816_GM004323	deoD	6	952.961	5	779.498	-0.289535	5	883.1	3	590.97	-0.578686	4	909.054	4	599.694	-0.599322	-0.489181	0.897982	COG0813F	Purine-nucleoside phosphorylase;F;Nucleotide transport and metabolism ;
K43816_GM001326	-	4	144.097	3	89.3571	-0.683307	4	109.929	2	118.194	0.103668	2	95.6898	2	51.2896	-0.886841	-0.488826	0.898302	-	hypothetical protein
K43816_GM002159	-	3	268.981	4	178.714	-0.587153	4	238.18	2	137.893	-0.784127	3	231.864	3	216.994	-0.0951959	-0.488825	0.898303	COG1473R	Metal-dependent amidase/aminoacylase/carboxypeptidase;R;General function prediction only ;
K43816_GM004378	hpaG	9	418.842	9	357.428	-0.22816	8	362.767	5	288.918	-0.327368	9	504.212	7	268.284	-0.90776	-0.487763	0.899261	COG0179Q	2-keto-4-pentenoate hydratase/2-oxohepta-3-ene-1,7-dioic acid hydratase (catechol pathway);Q;Secondary metabolites biosynthesis, transport and catabolism ;
K43816_GM002525	-	5	124.884	3	62.7401	-0.981821	3	131.915	2	72.2296	-0.860008	3	84.6487	3	110.47	0.38015	-0.487226	0.899744	COG1902C	2,4-dienoyl-CoA reductase or related NADH-dependent reductase, Old Yellow Enzyme (OYE) family;C;Energy production and conversion ;
K43816_GM003188	-	1	90.3007	1	91.2583	0.0150529	1	109.929	1	52.5306	-1.05121	1	95.6898	1	71.0163	-0.42504	-0.487064	0.899891	-	hypothetical protein
K43816_GM001654	hisA	5	94.1433	4	81.7522	-0.201304	4	84.2792	3	91.9286	0.123928	5	125.133	2	47.3442	-1.38353	-0.486968	0.899977	COG0106E	Phosphoribosylformimino-5-aminoimidazole carboxamide ribonucleotide (ProFAR) isomerase;E;Amino acid transport and metabolism ;
K43816_GM000294	phd	3	115.277	2	39.9255	-1.5065	2	47.6361	1	39.398	-0.267744	2	44.1645	2	55.2349	0.316276	-0.485989	0.90086	COG2161V	Antitoxin component YafN of the YafNO toxin-antitoxin module, PHD/YefM family;V;Defense mechanisms ;
K43816_GM003715	ABC.PA.P	8	997.15	8	745.276	-0.419547	7	1029.67	6	761.694	-0.434409	7	905.373	6	595.748	-0.602983	-0.485647	0.901169	COG0765E	ABC-type amino acid transport system, permease component;E;Amino acid transport and metabolism ;
K43816_GM003806	uraH, pucM, hiuH	8	413.078	7	393.551	-0.069688	7	436.053	5	170.725	-1.34771	6	360.677	7	351.136	-0.0385682	-0.485323	0.901461	COG2351F	5-hydroxyisourate hydrolase (purine catabolism), transthyretin-related family;F;Nucleotide transport and metabolism ;
K43816_GM001475	-	6	311.249	5	264.269	-0.235243	5	249.173	3	210.123	-0.244848	6	349.636	4	177.541	-0.97372	-0.484603	0.90211	-	hypothetical protein
K43816_GM001690	-	16	2207.56	11	1912.62	-0.206803	15	2216.91	6	1674.41	-0.404684	12	2730.84	9	1522.91	-0.8421	-0.484529	0.902178	-	hypothetical protein
K43816_GM000906	lacI, galR	6	370.809	7	332.713	-0.155957	4	351.774	5	223.255	-0.653604	5	437.965	6	280.12	-0.64292	-0.48416	0.90251	COG1609K	DNA-binding transcriptional regulator, LacI/PurR family;K;Transcription ;
K43816_GM002198	-	6	140.254	5	117.875	-0.248845	5	95.2722	2	111.628	0.226369	4	139.854	2	51.2896	-1.42961	-0.484028	0.902629	COG2610GR	H+/gluconate symporter or related permease;GR;Carbohydrate transport and metabolism ; General function prediction only ;
K43816_GM002352	-	21	503.378	13	306.096	-0.715819	12	381.089	5	275.786	-0.465138	15	404.842	10	335.355	-0.270933	-0.483963	0.902688	COG0747E	ABC-type transport system, periplasmic component;E;Amino acid transport and metabolism ;
K43816_GM001423	dedA	9	343.911	7	266.17	-0.368467	6	428.725	4	269.219	-0.669281	6	393.801	4	295.901	-0.41114	-0.482963	0.903591	COG0586S	Uncharacterized membrane protein DedA, SNARE-associated domain;S;Function unknown ;
K43816_GM004918	K09897	6	2032.73	6	1661.66	-0.290631	6	2172.94	4	1326.4	-0.71171	5	1998.45	6	1467.67	-0.445089	-0.482476	0.904029	COG3085S	Uncharacterized conserved protein YifE, UPF0438 family;S;Function unknown ;
K43816_GM003041	E3.5.1.1, ansA, ansB	11	197.893	7	121.678	-0.697119	6	164.894	2	65.6633	-1.3153	6	143.535	7	213.049	0.566525	-0.481964	0.904491	COG0252JU	L-asparaginase/archaeal Glu-tRNAGln amidotransferase subunit D;JU;Translation, ribosomal structure and biogenesis ; Intracellular trafficking, secretion, and vesicular transport ;
K43816_GM001458	nuoH	4	94.1433	3	55.1352	-0.761195	2	51.3004	1	65.6633	0.35007	5	114.092	2	55.2349	-1.03325	-0.481457	0.904949	COG1005C	NADH:ubiquinone oxidoreductase subunit 1 (chain H);C;Energy production and conversion ;
K43816_GM002038	purU	16	2407.38	14	1840.38	-0.387278	9	2231.57	6	1339.53	-0.735899	11	2300.24	8	1842.48	-0.319978	-0.481052	0.905315	COG0788F	Formyltetrahydrofolate hydrolase;F;Nucleotide transport and metabolism ;
K43816_GM003479	K06890	7	261.296	7	230.047	-0.183008	6	307.802	4	196.99	-0.641257	5	206.101	5	134.142	-0.61586	-0.480042	0.906227	COG0670R	Integral membrane protein, interacts with FtsH;R;General function prediction only ;
K43816_GM001494	atoA	4	163.31	5	153.998	-0.0841651	5	197.873	3	131.327	-0.587744	5	161.937	4	94.6885	-0.767895	-0.479935	0.906323	COG2057I	Acyl CoA:acetate/3-ketoacid CoA transferase, beta subunit;I;Lipid transport and metabolism ;
K43816_GM004191	ampE	12	555.253	16	659.721	0.2483	13	725.534	6	308.617	-1.23054	14	828.085	13	603.639	-0.455447	-0.47923	0.906959	COG3725V	Membrane protein required for beta-lactamase induction;V;Defense mechanisms ;
K43816_GM003667	-	7	399.629	8	292.787	-0.447495	8	403.075	5	282.352	-0.512026	7	482.13	7	347.191	-0.472531	-0.477351	0.908657	COG2026V	mRNA-degrading endonuclease RelE, toxin component of the RelBE toxin-antitoxin system;V;Defense mechanisms ;
K43816_GM000317	-	8	1081.69	8	846.041	-0.354113	7	1168.92	6	768.261	-0.604861	7	901.693	6	650.983	-0.4694	-0.476125	0.909763	COG4683S	Uncharacterized protein;S;Function unknown ;
K43816_GM001526	-	15	585.994	15	412.564	-0.505236	13	626.598	9	433.378	-0.53089	10	522.614	7	398.481	-0.390378	-0.475501	0.910327	COG2200T	EAL domain, c-di-GMP-specific phosphodiesterase class I (or its enzymatically inactive variant);T;Signal transduction mechanisms ;
K43816_GM000715	xylF	10	1635.02	9	1279.52	-0.353463	8	1670.93	8	1142.54	-0.548004	9	1737.14	9	1207.28	-0.524591	-0.475353	0.910461	COG4213G	ABC-type xylose transport system, periplasmic component;G;Carbohydrate transport and metabolism ;
K43816_GM002124	ABC.FEV.A	3	49.9536	1	20.9134	-1.21737	1	18.3216	0	0	-4.27214	0	0	1	15.7814	4.06879	-0.473574	0.912068	COG1120PH	ABC-type cobalamin/Fe3+-siderophores transport system, ATPase component;PH;Inorganic ion transport and metabolism ; Coenzyme transport and metabolism ;
K43816_GM003004	K07038	5	219.027	4	129.283	-0.756038	4	230.852	3	196.99	-0.227776	4	213.462	4	157.814	-0.433383	-0.472399	0.913129	COG1988R	Membrane-bound metal-dependent hydrolase YbcI, DUF457 family;R;General function prediction only ;
K43816_GM004252	dpiB, citA	13	2847.35	14	1678.77	-0.761862	13	2414.78	12	2147.19	-0.16937	11	2241.35	13	1601.81	-0.484406	-0.471879	0.913599	COG3290T	Sensor histidine kinase regulating citrate/malate metabolism;T;Signal transduction mechanisms ;
K43816_GM002244	ABC.PE.P	4	267.06	3	140.69	-0.919817	3	271.159	1	196.99	-0.459025	2	206.101	2	201.213	-0.0344605	-0.471101	0.914303	COG0601EP	ABC-type dipeptide/oligopeptide/nickel transport system, permease component;EP;Amino acid transport and metabolism ; Inorganic ion transport and metabolism ;
K43816_GM000761	serA, PHGDH	9	422.684	9	332.713	-0.344383	9	406.739	5	216.689	-0.905378	8	397.481	8	355.082	-0.162302	-0.470688	0.914676	COG0111HR	Phosphoglycerate dehydrogenase or related dehydrogenase;HR;Coenzyme transport and metabolism ; General function prediction only ;
K43816_GM002413	-	7	278.587	6	178.714	-0.637594	5	245.509	2	177.291	-0.467408	5	253.946	5	205.158	-0.30644	-0.470481	0.914863	COG4950S	N-terminal domain of uncharacterized protein YciW (function unknown);S;Function unknown ;
K43816_GM001615	-	8	242.083	7	260.466	0.105178	6	223.523	2	91.9286	-1.27267	7	191.38	3	161.759	-0.241215	-0.469569	0.915687	COG2197TK	DNA-binding response regulator, NarL/FixJ family, contains REC and HTH domains;TK;Signal transduction mechanisms ; Transcription ;
K43816_GM003574	kdpD	11	286.272	11	245.257	-0.222257	9	293.145	4	170.725	-0.776432	8	246.585	7	185.432	-0.40928	-0.469323	0.915909	COG2205T	K+-sensing histidine kinase KdpD;T;Signal transduction mechanisms ;
K43816_GM003170	mdtH	13	1235.39	10	808.016	-0.611894	10	1168.92	7	919.286	-0.346251	8	1067.31	7	781.18	-0.449758	-0.469301	0.915929	COG0477GEPR	MFS family permease;GEPR;Carbohydrate transport and metabolism ; Amino acid transport and metabolism ; Inorganic ion transport and metabolism ; General function prediction only ;
K43816_GM002790	K07112	7	232.476	5	195.825	-0.246362	6	278.488	3	196.99	-0.497359	5	231.864	3	145.978	-0.663886	-0.469202	0.916018	COG2391R	Uncharacterized membrane protein YedE/YeeE, contains two sulfur transport domains;R;General function prediction only ;
K43816_GM003528	galT, GALT	8	1227.71	7	916.385	-0.421539	4	1150.59	3	663.199	-0.793945	4	1118.84	5	982.393	-0.187447	-0.467644	0.917427	COG1085G	Galactose-1-phosphate uridylyltransferase;G;Carbohydrate transport and metabolism ;
K43816_GM001598	-	19	1586.99	16	1433.52	-0.146635	19	1729.56	10	1241.04	-0.478529	18	1865.95	13	1088.92	-0.776466	-0.46721	0.917819	COG2814G	Predicted arabinose efflux permease, MFS family;G;Carbohydrate transport and metabolism ;
K43816_GM003194	-	6	205.578	5	173.011	-0.247513	5	186.88	3	118.194	-0.656501	6	161.937	3	114.415	-0.497478	-0.467164	0.917861	COG1335HR	Nicotinamidase-related amidase;HR;Coenzyme transport and metabolism ; General function prediction only ;
K43816_GM003233	puuA	10	530.276	11	404.959	-0.38813	8	384.753	6	275.786	-0.478907	10	434.285	9	299.847	-0.53293	-0.466656	0.918321	COG0174E	Glutamine synthetase;E;Amino acid transport and metabolism ;
K43816_GM001364	-	5	240.161	4	207.232	-0.211805	4	190.544	2	137.893	-0.463706	4	261.307	3	157.814	-0.723917	-0.466476	0.918483	COG4319R	Ketosteroid isomerase homolog;R;General function prediction only ;
K43816_GM000231	-	12	866.502	12	655.919	-0.401152	11	908.75	9	505.607	-0.844602	12	820.724	12	737.781	-0.153508	-0.466421	0.918533	COG0612R	Predicted Zn-dependent peptidase;R;General function prediction only ;
K43816_GM000123	ABC-2.P	20	1070.16	20	969.619	-0.142195	18	1040.67	9	577.837	-0.847663	19	1041.55	15	785.125	-0.407282	-0.465713	0.919173	COG0842V	ABC-type multidrug transport system, permease component;V;Defense mechanisms ;
K43816_GM000996	-	8	514.906	9	530.439	0.0427953	7	553.312	5	334.883	-0.722739	8	629.345	6	382.699	-0.716165	-0.46537	0.919483	COG1960I	Acyl-CoA dehydrogenase related to the alkylation response protein AidB;I;Lipid transport and metabolism ;
K43816_GM003344	macA	8	274.745	9	258.565	-0.0872361	6	285.817	3	203.556	-0.487631	6	272.348	5	153.869	-0.819693	-0.464853	0.919951	COG0845MV	Multidrug efflux pump subunit AcrA (membrane-fusion protein);MV;Cell wall/membrane/envelope biogenesis ; Defense mechanisms ;
K43816_GM003673	entB, dhbB, vibB, mxcF	9	251.689	8	212.936	-0.240184	7	216.195	3	137.893	-0.645015	7	213.462	5	149.923	-0.506905	-0.464035	0.920691	COG3433Q	Aryl carrier domain;Q;Secondary metabolites biosynthesis, transport and catabolism ;
K43816_GM001986	-	6	80.6942	3	43.7279	-0.869058	3	65.9577	2	85.3623	0.367152	7	125.133	2	67.071	-0.889832	-0.463913	0.920801	-	hypothetical protein
K43816_GM003790	lacI, galR	6	149.861	5	165.406	0.141487	3	153.901	1	39.398	-1.93899	5	154.576	5	205.158	0.406134	-0.463791	0.920912	COG1879G	ABC-type sugar transport system, periplasmic component, contains N-terminal xre family HTH domain;G;Carbohydrate transport and metabolism ;
K43816_GM002034	narJ, narW	6	749.304	6	511.427	-0.550129	4	751.185	3	499.041	-0.58904	6	493.171	3	414.262	-0.250988	-0.463386	0.921278	COG2180CPO	Nitrate reductase assembly protein NarJ, required for insertion of molybdenum cofactor;CPO;Energy production and conversion ; Inorganic ion transport and metabolism ; Posttranslational modification, protein turnover, chaperones ;
K43816_GM000877	-	8	268.981	8	224.343	-0.260732	6	201.537	2	105.061	-0.93329	7	198.74	5	173.596	-0.19411	-0.462711	0.921889	COG5581N	c-di-GMP-binding flagellar brake protein YcgR, contains PilZNR and PilZ domains;N;Cell motility ;
K43816_GM001199	pheA	11	295.879	10	279.479	-0.081984	10	326.124	3	124.76	-1.37916	7	202.421	8	213.049	0.0734738	-0.462557	0.922027	COG1605E	Chorismate mutase;E;Amino acid transport and metabolism ;
K43816_GM003519	pgl	6	219.027	5	157.801	-0.470464	3	139.244	2	157.592	0.17738	4	202.421	2	94.6885	-1.08805	-0.460378	0.923999	COG2706G	6-phosphogluconolactonase, cycloisomerase 2 family;G;Carbohydrate transport and metabolism ;
K43816_GM003243	-	12	732.012	10	526.636	-0.474293	11	696.22	5	453.077	-0.618677	8	669.829	8	548.404	-0.288078	-0.460349	0.924025	COG1018C	Ferredoxin-NADP reductase;C;Energy production and conversion ;
K43816_GM002373	ABC.PA.A	7	188.287	8	190.121	0.0139179	7	267.495	2	151.026	-0.820581	8	176.658	2	118.361	-0.573778	-0.460147	0.924208	COG1126E	ABC-type polar amino acid transport system, ATPase component;E;Amino acid transport and metabolism ;
K43816_GM002469	DPEP	10	315.092	11	226.245	-0.476098	7	318.795	3	170.725	-0.897053	7	312.832	4	311.683	-0.00529337	-0.459481	0.92481	COG2355E	Zn-dependent dipeptidase, microsomal dipeptidase homolog;E;Amino acid transport and metabolism ;
K43816_GM001993	-	3	562.938	3	446.785	-0.33273	3	630.262	3	459.643	-0.45459	3	588.861	3	390.59	-0.591031	-0.45945	0.924839	-	hypothetical protein
K43816_GM003826	-	10	309.328	9	269.972	-0.195647	8	384.753	2	157.592	-1.28236	8	305.471	8	327.464	0.0999837	-0.459341	0.924938	COG0330O	Regulator of protease activity HflC, stomatin/prohibitin superfamily;O;Posttranslational modification, protein turnover, chaperones ;
K43816_GM004638	frdB	12	1458.26	10	1161.64	-0.32783	10	1509.7	10	1142.54	-0.401707	11	1453.75	9	927.158	-0.648329	-0.459288	0.924985	COG0479C	Succinate dehydrogenase/fumarate reductase, Fe-S protein subunit;C;Energy production and conversion ;
K43816_GM001733	irp4, ybtT	6	195.972	6	174.912	-0.163137	5	175.887	4	151.026	-0.218515	6	220.823	5	110.47	-0.992753	-0.458135	0.926029	COG3208Q	Surfactin synthase thioesterase subunit;Q;Secondary metabolites biosynthesis, transport and catabolism ;
K43816_GM003700	-	5	213.263	4	157.801	-0.432167	5	230.852	1	223.255	-0.0480617	3	206.101	1	110.47	-0.893682	-0.45797	0.926178	-	hypothetical protein
K43816_GM000829	evgS, bvgS	28	1905.92	29	1646.45	-0.211009	25	1722.23	17	1057.18	-0.70353	28	1969	26	1432.16	-0.458995	-0.457845	0.926292	-	hypothetical protein
K43816_GM003685	fepA, pfeA, iroN, pirA	28	4134.62	24	3003.92	-0.460777	21	4287.25	14	3270.03	-0.390643	20	3783.43	15	2643.39	-0.517143	-0.456188	0.927792	COG4771P	Outer membrane receptor for ferrienterochelin and colicins;P;Inorganic ion transport and metabolism ;
K43816_GM003423	GST, gst	8	1763.75	8	1420.21	-0.312343	7	1802.84	5	1096.58	-0.716752	6	1582.56	7	1250.68	-0.339312	-0.456136	0.927839	COG0625O	Glutathione S-transferase;O;Posttranslational modification, protein turnover, chaperones ;
K43816_GM003487	basR	9	426.527	9	446.785	0.0667931	7	571.633	4	321.75	-0.827193	9	511.573	6	335.355	-0.607772	-0.456057	0.927909	COG0745TK	DNA-binding response regulator, OmpR family, contains REC and winged-helix (wHTH) domain;TK;Signal transduction mechanisms ; Transcription ;
K43816_GM003055	gpx	3	209.421	2	161.603	-0.371921	3	256.502	1	223.255	-0.199442	2	301.791	2	173.596	-0.794306	-0.455223	0.928665	COG0386VI	Glutathione peroxidase, house-cleaning role in reducing lipid peroxides;VI;Defense mechanisms ; Lipid transport and metabolism ;
K43816_GM000654	K09920	5	995.229	6	906.879	-0.133977	5	1124.94	5	702.597	-0.678314	6	1100.43	6	749.617	-0.553233	-0.455175	0.928709	COG3151S	Uncharacterized protein YqiB, DUF1249 family;S;Function unknown ;
K43816_GM000826	emrY	14	3971.31	16	3070.46	-0.371053	14	4085.71	11	3119.01	-0.389391	13	4353.89	11	2864.33	-0.603936	-0.454793	0.929054	COG0477GEPR	MFS family permease;GEPR;Carbohydrate transport and metabolism ; Amino acid transport and metabolism ; Inorganic ion transport and metabolism ; General function prediction only ;
K43816_GM001582	pbuG	6	105.671	6	142.591	0.428798	3	124.587	1	32.8316	-1.89224	3	80.9683	3	86.7978	0.0991173	-0.454774	0.929071	COG2252F	Xanthine/uracil/vitamin C permease, AzgA family;F;Nucleotide transport and metabolism ;
K43816_GM001536	-	3	78.7729	3	51.3328	-0.608184	3	102.601	1	78.7959	-0.376648	1	51.5253	1	39.4535	-0.376747	-0.45386	0.929899	-	hypothetical protein
K43816_GM002350	-	3	109.514	4	74.1474	-0.556429	2	91.6079	2	65.6633	-0.474242	3	99.3702	2	78.907	-0.328937	-0.453203	0.930494	COG0596HR	Pimeloyl-ACP methyl ester carboxylesterase;HR;Coenzyme transport and metabolism ; General function prediction only ;
K43816_GM002462	mrdA	26	1162.38	15	726.264	-0.677773	15	956.386	7	728.863	-0.391476	21	1019.46	8	836.415	-0.285212	-0.451487	0.932048	COG0768DM	Cell division protein FtsI/penicillin-binding protein 2;DM;Cell cycle control, cell division, chromosome partitioning ; Cell wall/membrane/envelope biogenesis ;
K43816_GM003167	mviM	9	1585.07	8	1230.09	-0.365521	3	1418.09	4	801.092	-0.823126	3	1332.3	3	1187.55	-0.165794	-0.45148	0.932054	COG0673R	Predicted dehydrogenase;R;General function prediction only ;
K43816_GM001435	hisP	6	257.453	7	250.96	-0.0367056	6	263.831	5	164.158	-0.681221	6	294.43	6	189.377	-0.633959	-0.450629	0.932825	COG4598E	ABC-type histidine transport system, ATPase component;E;Amino acid transport and metabolism ;
K43816_GM001114	-	2	76.8517	2	47.5304	-0.68184	3	117.258	1	151.026	0.362375	1	73.6076	1	35.5082	-1.0311	-0.450189	0.933223	COG1238S	Uncharacterized membrane protein YqaA, SNARE-associated domain;S;Function unknown ;
K43816_GM002422	-	8	426.527	7	351.725	-0.277472	5	439.718	5	380.847	-0.20686	8	452.687	5	248.557	-0.862326	-0.448886	0.934404	COG0488R	ATPase components of ABC transporters with duplicated ATPase domains;R;General function prediction only ;
K43816_GM003571	kdpA	8	247.847	8	176.813	-0.484896	8	256.502	4	157.592	-0.699265	8	220.823	6	197.268	-0.161958	-0.448706	0.934567	COG2060P	K+-transporting ATPase, A chain;P;Inorganic ion transport and metabolism ;
K43816_GM004653	-	6	217.106	5	157.801	-0.457811	5	131.915	3	124.76	-0.0798315	6	235.544	4	134.142	-0.807634	-0.448425	0.934821	COG3121W	P pilus assembly protein, chaperone PapD;W;Extracellular structures ;
K43816_GM000727	endA	7	632.105	8	471.501	-0.422126	7	589.955	7	466.209	-0.338978	6	574.139	5	382.699	-0.583935	-0.448347	0.934892	COG2356L	Endonuclease I;L;Replication, recombination and repair ;
K43816_GM002295	NTH	7	84.5368	3	55.1352	-0.607639	3	84.2792	1	65.6633	-0.355302	4	103.051	2	78.907	-0.380891	-0.447944	0.935257	COG0177L	Endonuclease III;L;Replication, recombination and repair ;
K43816_GM003747	-	7	353.518	9	334.614	-0.0790554	8	392.082	3	242.954	-0.688219	10	412.202	5	276.175	-0.576053	-0.447776	0.93541	COG1609K	DNA-binding transcriptional regulator, LacI/PurR family;K;Transcription ;
K43816_GM000832	-	4	230.555	3	150.196	-0.614935	4	190.544	3	177.291	-0.103446	4	213.462	3	138.087	-0.624731	-0.447704	0.935475	-	hypothetical protein
K43816_GM002024	nrtB, nasE, cynB	4	207.499	4	142.591	-0.538077	3	142.908	3	177.291	0.309083	4	206.101	2	94.6885	-1.11392	-0.447638	0.935535	COG0600P	ABC-type nitrate/sulfonate/bicarbonate transport system, permease component;P;Inorganic ion transport and metabolism ;
K43816_GM001039	-	7	403.471	7	355.527	-0.182025	6	436.053	5	341.449	-0.35192	6	559.418	6	319.574	-0.805847	-0.446597	0.936477	COG0583K	DNA-binding transcriptional regulator, LysR family;K;Transcription ;
K43816_GM003460	mcbA	4	151.782	5	119.777	-0.339135	3	106.265	2	105.061	-0.0162832	5	180.339	3	90.7431	-0.983014	-0.446144	0.936888	-	hypothetical protein
K43816_GM003889	queC	6	293.958	7	264.269	-0.153052	7	326.124	4	236.388	-0.462592	5	456.367	6	276.175	-0.722557	-0.446067	0.936958	COG0603J	7-cyano-7-deazaguanine synthase (queuosine biosynthesis);J;Translation, ribosomal structure and biogenesis ;
K43816_GM003441	malZ	26	2976.08	25	2325.19	-0.355932	21	2949.77	15	2147.19	-0.457972	22	2808.13	22	1952.95	-0.52373	-0.445878	0.937129	COG1501G	Alpha-glucosidase, glycosyl hydrolase family GH31;G;Carbohydrate transport and metabolism ;
K43816_GM003171	-	4	178.68	4	112.172	-0.666918	4	142.908	2	124.76	-0.194474	3	66.2468	2	47.3442	-0.476122	-0.445838	0.937165	-	hypothetical protein
K43816_GM001329	acrD	31	1293.03	31	1017.15	-0.34592	28	1256.86	14	696.031	-0.851677	28	1299.17	22	1179.66	-0.13911	-0.445569	0.937409	COG0841V	Multidrug efflux pump subunit AcrB;V;Defense mechanisms ;
K43816_GM004382	hpaH	2	147.939	2	131.184	-0.17218	2	135.58	2	59.097	-1.18438	2	136.174	2	138.087	0.0199838	-0.445525	0.937449	COG3971Q	2-keto-4-pentenoate hydratase;Q;Secondary metabolites biosynthesis, transport and catabolism ;
K43816_GM002690	bluF	5	165.231	4	125.48	-0.394279	5	212.53	1	105.061	-1.00954	4	180.339	4	189.377	0.0701728	-0.44455	0.938333	COG2200T	EAL domain, c-di-GMP-specific phosphodiesterase class I (or its enzymatically inactive variant);T;Signal transduction mechanisms ;
K43816_GM002257	-	3	88.3794	3	89.3571	0.0156954	3	194.209	2	78.7959	-1.29063	2	110.411	2	106.525	-0.0512308	-0.442055	0.940594	COG2207K	AraC-type DNA-binding domain and AraC-containing proteins;K;Transcription ;
K43816_GM002850	-	8	434.212	10	218.64	-0.986579	5	282.152	4	275.786	-0.0328079	7	239.225	6	193.322	-0.305933	-0.441773	0.940849	COG0673R	Predicted dehydrogenase;R;General function prediction only ;
K43816_GM000186	-	2	119.12	2	102.666	-0.21254	2	146.573	2	137.893	-0.0874518	2	121.453	2	59.1803	-1.02486	-0.441617	0.940991	-	hypothetical protein
K43816_GM000089	-	6	564.86	6	363.132	-0.635983	6	523.997	5	328.316	-0.672835	5	449.006	6	445.825	-0.0102356	-0.439684	0.942743	-	hypothetical protein
K43816_GM001053	K07088	13	791.572	13	711.054	-0.154555	12	905.086	8	735.429	-0.299101	12	949.538	9	520.787	-0.865284	-0.439647	0.942777	COG0679R	Predicted permease;R;General function prediction only ;
K43816_GM000318	-	3	524.513	4	482.909	-0.118991	3	527.661	2	413.679	-0.35035	3	633.025	4	351.136	-0.848406	-0.439249	0.943138	COG3620K	Predicted transcriptional regulator with C-terminal CBS domains;K;Transcription ;
K43816_GM004130	-	5	163.31	4	119.777	-0.444078	5	120.922	3	98.4949	-0.293268	5	165.617	3	110.47	-0.579882	-0.439076	0.943295	COG2860S	Uncharacterized membrane protein YeiH;S;Function unknown ;
K43816_GM001361	cysW	3	182.523	4	146.394	-0.316285	3	205.202	3	170.725	-0.263959	4	276.028	4	165.705	-0.732738	-0.437661	0.944578	COG4208P	ABC-type sulfate transport system, permease component;P;Inorganic ion transport and metabolism ;
K43816_GM001234	mltF	20	1498.61	19	1140.73	-0.393365	16	1370.45	10	952.118	-0.52498	16	1280.77	15	974.502	-0.393923	-0.437422	0.944794	COG4623MT	Membrane-bound lytic murein transglycosylase MltF;MT;Cell wall/membrane/envelope biogenesis ; Signal transduction mechanisms ;
K43816_GM002875	impH, vasB	11	357.36	8	216.738	-0.718814	9	249.173	5	190.424	-0.38616	9	287.07	8	248.557	-0.207047	-0.43734	0.944869	COG3520U	Predicted component of the type VI protein secretion system;U;Intracellular trafficking, secretion, and vesicular transport ;
K43816_GM000160	lldD	14	3613.95	13	2813.8	-0.360944	13	3733.94	10	2816.96	-0.406435	13	3555.25	13	2438.23	-0.543931	-0.437103	0.945083	COG1304CIR	FMN-dependent dehydrogenase, includes L-lactate dehydrogenase and type II isopentenyl diphosphate isomerase;CIR;Energy production and conversion ; Lipid transport and metabolism ; General function prediction only ;
K43816_GM001854	yteR, yesR	18	1367.96	16	1106.51	-0.305764	13	1308.16	10	958.684	-0.44801	15	1475.83	12	1006.06	-0.552349	-0.435374	0.946651	COG4225G	Rhamnogalacturonyl hydrolase YesR;G;Carbohydrate transport and metabolism ;
K43816_GM002616	-	5	157.546	4	127.381	-0.304465	4	139.244	3	137.893	-0.0139657	2	110.411	2	55.2349	-0.986358	-0.434929	0.947055	COG2814G	Predicted arabinose efflux permease, MFS family;G;Carbohydrate transport and metabolism ;
K43816_GM002802	astA	10	224.791	8	188.22	-0.254922	4	142.908	2	65.6633	-1.11019	6	139.854	4	145.978	0.061396	-0.43457	0.947381	COG3138E	Arginine/ornithine N-succinyltransferase beta subunit;E;Amino acid transport and metabolism ;
K43816_GM004619	-	3	147.939	3	150.196	0.0216938	3	139.244	1	91.9286	-0.593744	3	125.133	1	74.9617	-0.7316	-0.43455	0.947399	-	hypothetical protein
K43816_GM003628	rna	7	326.62	7	279.479	-0.224131	6	348.11	4	196.99	-0.818255	4	264.987	6	220.94	-0.261189	-0.434525	0.947422	COG3719J	Ribonuclease I;J;Translation, ribosomal structure and biogenesis ;
K43816_GM000664	parC	1	94.1433	1	41.8267	-1.15159	1	65.9577	1	65.6633	-0.00635667	1	69.9272	1	63.1256	-0.145438	-0.434462	0.947479	COG0188L	DNA gyrase/topoisomerase IV, subunit A;L;Replication, recombination and repair ;
K43816_GM002770	-	9	238.24	11	237.652	-0.00355201	4	219.859	3	151.026	-0.538811	6	261.307	4	153.869	-0.76021	-0.434191	0.947725	-	hypothetical protein
K43816_GM003294	pydC	17	3921.36	16	3249.18	-0.271203	15	4529.09	9	3092.74	-0.550188	15	4460.62	10	3199.68	-0.479189	-0.433526	0.948327	COG0624E	Acetylornithine deacetylase/Succinyl-diaminopimelate desuccinylase or related deacylase;E;Amino acid transport and metabolism ;
K43816_GM004453	-	3	695.507	3	596.981	-0.220038	3	674.234	1	571.271	-0.23869	2	736.076	2	410.317	-0.841563	-0.43343	0.948414	-	hypothetical protein
K43816_GM003975	mdtG	8	201.736	9	193.924	-0.0566885	7	227.188	3	118.194	-0.936909	7	239.225	7	193.322	-0.305933	-0.433177	0.948645	COG2814G	Predicted arabinose efflux permease, MFS family;G;Carbohydrate transport and metabolism ;
K43816_GM001504	yojI	10	228.634	11	230.047	0.00885196	7	260.166	3	170.725	-0.604873	7	206.101	4	126.251	-0.702656	-0.432892	0.948903	COG4615P	ABC-type siderophore export system, fused ATPase and permease components;P;Inorganic ion transport and metabolism ;
K43816_GM002105	lldD	14	703.193	12	469.6	-0.581469	11	619.269	5	380.847	-0.699899	9	518.933	8	512.896	-0.016851	-0.43274	0.949041	COG1304CIR	FMN-dependent dehydrogenase, includes L-lactate dehydrogenase and type II isopentenyl diphosphate isomerase;CIR;Energy production and conversion ; Lipid transport and metabolism ; General function prediction only ;
K43816_GM003419	bcrC	5	151.782	4	98.8632	-0.61345	2	87.9436	2	65.6633	-0.415997	3	80.9683	1	67.071	-0.268027	-0.432491	0.949266	COG0671I	Membrane-associated phospholipid phosphatase;I;Lipid transport and metabolism ;
K43816_GM001823	rcsA	11	438.054	11	334.614	-0.387598	7	381.089	2	223.255	-0.768766	8	360.677	5	327.464	-0.138966	-0.431777	0.949915	COG2771K	DNA-binding transcriptional regulator, CsgD family;K;Transcription ;
K43816_GM004175	-	9	797.336	9	610.29	-0.385139	6	674.234	5	604.102	-0.158208	6	817.044	6	485.278	-0.750396	-0.431248	0.950394	-	hypothetical protein
K43816_GM001756	mtfA	5	340.069	6	283.281	-0.262744	6	344.446	5	223.255	-0.623317	6	334.914	6	252.503	-0.406094	-0.430718	0.950875	COG3228T	Mlc titration factor MtfA, regulates ptsG expression;T;Signal transduction mechanisms ;
K43816_GM003229	K07124	6	149.861	6	117.875	-0.343768	6	179.551	5	196.99	0.133017	5	184.019	4	86.7978	-1.07542	-0.428723	0.952685	COG0300R	Short-chain dehydrogenase;R;General function prediction only ;
K43816_GM000120	-	14	559.096	13	454.39	-0.29857	13	491.018	4	282.352	-0.796115	13	504.212	11	441.879	-0.189975	-0.42822	0.953142	COG3176R	Putative hemolysin;R;General function prediction only ;
K43816_GM001588	thiM	5	140.254	5	165.406	0.23641	4	172.223	1	91.9286	-0.898434	3	139.854	2	90.7431	-0.618533	-0.426852	0.954383	COG2145H	Hydroxyethylthiazole kinase, sugar kinase family;H;Coenzyme transport and metabolism ;
K43816_GM000994	-	14	653.239	12	663.524	0.0225032	12	644.919	8	426.811	-0.594379	14	754.478	8	461.606	-0.707604	-0.426493	0.954708	COG1464P	ABC-type metal ion transport system, periplasmic component/surface antigen;P;Inorganic ion transport and metabolism ;
K43816_GM001515	-	10	226.712	11	218.64	-0.052074	5	146.573	2	98.4949	-0.56873	6	224.503	5	142.033	-0.656802	-0.425869	0.955275	COG1680V	CubicO group peptidase, beta-lactamase class C family;V;Defense mechanisms ;
K43816_GM002950	TC.NCS1	21	758.91	14	519.032	-0.547229	13	644.919	7	499.041	-0.369308	13	658.788	10	512.896	-0.360526	-0.425688	0.95544	COG1457F	Purine-cytosine permease or related protein;F;Nucleotide transport and metabolism ;
K43816_GM001270	rlmN	11	849.211	9	558.957	-0.602504	12	883.1	5	617.235	-0.516054	9	791.281	8	710.163	-0.155832	-0.424797	0.956248	COG0820J	Adenine C2-methylase RlmN of 23S rRNA A2503 and tRNA A37;J;Translation, ribosomal structure and biogenesis ;
K43816_GM004100	rof	3	71.0878	3	70.3449	-0.0149436	3	109.929	2	72.2296	-0.599143	3	143.535	2	90.7431	-0.655745	-0.423277	0.957628	COG4568K	Transcriptional antiterminator Rof (Rho-off);K;Transcription ;
K43816_GM002818	paaJ	6	142.176	5	66.5425	-1.08392	4	120.922	3	157.592	0.379356	5	139.854	3	94.6885	-0.557788	-0.420783	0.959892	COG0183I	Acetyl-CoA acetyltransferase;I;Lipid transport and metabolism ;
K43816_GM001912	PTS-Man-EIIC, manY	3	96.0646	6	117.875	0.292432	4	157.566	2	72.2296	-1.11458	2	69.9272	2	51.2896	-0.439815	-0.420654	0.960008	COG3715G	Phosphotransferase system, mannose/fructose/N-acetylgalactosamine-specific component IIC;G;Carbohydrate transport and metabolism ;
K43816_GM001239	glrR, qseF	11	561.017	10	456.292	-0.2975	9	509.34	3	295.485	-0.7835	7	500.532	5	441.879	-0.179426	-0.420142	0.960474	COG2204T	DNA-binding transcriptional response regulator, NtrC family, contains REC, AAA-type ATPase, and a Fis-type DNA-binding domains;T;Signal transduction mechanisms ;
K43816_GM002962	lapA	2	51.8749	2	34.2219	-0.586111	0	0	0	0	0	1	25.7627	1	15.7814	-0.673357	-0.419823	0.960764	COG3771S	Uncharacterized membrane protein YciS, DUF1049 family;S;Function unknown ;
K43816_GM001921	dinG	8	1475.55	8	982.928	-0.585607	7	1593.98	5	1352.66	-0.236666	7	1372.78	7	1013.96	-0.436736	-0.41967	0.960902	COG1199L	Rad3-related DNA helicase;L;Replication, recombination and repair ;
K43816_GM000433	-	3	407.314	3	319.404	-0.349786	3	509.34	3	380.847	-0.418463	3	371.718	3	264.339	-0.490251	-0.4195	0.961057	-	hypothetical protein
K43816_GM004196	hofC	9	528.355	9	538.044	0.0261664	8	630.262	4	453.077	-0.475303	8	566.778	5	323.519	-0.807025	-0.418721	0.961764	COG1459NUW	Type II secretory pathway, component PulF;NUW;Cell motility ; Intracellular trafficking, secretion, and vesicular transport ; Extracellular structures ;
K43816_GM003437	ybiV	9	1677.29	8	1121.72	-0.579996	5	1491.38	4	1792.61	0.265253	7	1538.4	6	800.907	-0.940861	-0.418534	0.961933	COG0561HR	Hydroxymethylpyrimidine pyrophosphatase and other HAD family phosphatases;HR;Coenzyme transport and metabolism ; General function prediction only ;
K43816_GM001557	oprB	17	2288.26	17	1933.54	-0.242893	15	2381.8	9	1483.99	-0.682207	17	1913.8	13	1522.91	-0.329418	-0.418173	0.962262	COG3659M	Carbohydrate-selective porin OprB;M;Cell wall/membrane/envelope biogenesis ;
K43816_GM000229	-	10	512.985	12	387.848	-0.40252	12	476.361	9	433.378	-0.13613	10	485.81	10	295.901	-0.713375	-0.417342	0.963016	COG2200T	EAL domain, c-di-GMP-specific phosphodiesterase class I (or its enzymatically inactive variant);T;Signal transduction mechanisms ;
K43816_GM004143	gspC	8	351.596	9	292.787	-0.263247	5	289.481	5	216.689	-0.416176	7	334.914	7	224.885	-0.572505	-0.417309	0.963046	COG3031U	Type II secretory pathway, component PulC;U;Intracellular trafficking, secretion, and vesicular transport ;
K43816_GM002273	grxD, GLRX5	3	40.3471	2	34.2219	-0.231316	2	36.6431	1	26.2653	-0.46532	2	29.443	1	19.7268	-0.554617	-0.417084	0.96325	COG0278O	Glutaredoxin-related protein;O;Posttranslational modification, protein turnover, chaperones ;
K43816_GM001498	rcsB	9	2207.56	7	2114.15	-0.0623481	7	2110.65	2	1162.24	-0.860218	6	2403.29	5	1917.44	-0.325675	-0.41608	0.964161	COG2197TK	DNA-binding response regulator, NarL/FixJ family, contains REC and HTH domains;TK;Signal transduction mechanisms ; Transcription ;
K43816_GM003995	livK	10	457.267	11	384.045	-0.251161	9	326.124	5	223.255	-0.544696	9	485.81	8	355.082	-0.45115	-0.415669	0.964535	COG0683E	ABC-type branched-chain amino acid transport system, periplasmic component;E;Amino acid transport and metabolism ;
K43816_GM000839	-	17	1354.51	15	1203.47	-0.170439	17	1539.01	12	1044.05	-0.559375	16	1512.64	13	1057.35	-0.516195	-0.415336	0.964837	COG0583K	DNA-binding transcriptional regulator, LysR family;K;Transcription ;
K43816_GM003076	-	3	71.0878	3	77.9498	0.131181	2	65.9577	1	39.398	-0.728966	3	99.3702	1	63.1256	-0.646358	-0.414715	0.965402	-	hypothetical protein
K43816_GM001308	bglK	10	1525.51	8	1173.05	-0.378739	9	1352.13	4	1221.34	-0.14666	8	1531.04	7	931.103	-0.71689	-0.414097	0.965963	COG1940KG	Sugar kinase of the NBD/HSP70 family, may contain an N-terminal HTH domain;KG;Transcription ; Carbohydrate transport and metabolism ;
K43816_GM001493	atoE	13	1014.44	11	750.98	-0.433342	8	868.443	6	715.73	-0.278661	11	949.538	8	658.874	-0.526554	-0.412852	0.967093	COG2031I	Short chain fatty acids transporter;I;Lipid transport and metabolism ;
K43816_GM003036	selD, SEPHS	4	59.56	2	41.8267	-0.499855	3	84.2792	1	32.8316	-1.33382	1	25.7627	2	39.4535	0.596044	-0.412544	0.967373	COG0709E	Selenophosphate synthase;E;Amino acid transport and metabolism ;
K43816_GM003080	E3.5.1.1, ansA, ansB	19	559.096	17	408.761	-0.45089	10	395.746	9	328.316	-0.268741	15	474.769	8	331.41	-0.517299	-0.41231	0.967585	COG0252JU	L-asparaginase/archaeal Glu-tRNAGln amidotransferase subunit D;JU;Translation, ribosomal structure and biogenesis ; Intracellular trafficking, secretion, and vesicular transport ;
K43816_GM000014	yceK	5	1813.7	4	1123.62	-0.690295	4	1476.72	4	1365.8	-0.112573	4	1405.9	4	1041.57	-0.432376	-0.411748	0.968096	COG5645S	Uncharacterized conserved protein YceK;S;Function unknown ;
K43816_GM002555	ABC.SS.A	4	86.4581	3	45.6292	-0.90736	2	36.6431	1	72.2296	0.96004	5	136.174	3	55.2349	-1.28647	-0.411263	0.968537	COG1129G	ABC-type sugar transport system, ATPase component;G;Carbohydrate transport and metabolism ;
K43816_GM003284	zapC	2	17.2916	1	15.2097	-0.174324	1	21.9859	1	26.2653	0.246318	2	40.4842	1	15.7814	-1.3057	-0.411234	0.968563	-	hypothetical protein
K43816_GM002113	sufS	8	461.11	7	298.491	-0.625725	7	578.962	6	538.439	-0.104498	5	537.335	4	378.754	-0.503441	-0.411221	0.968574	COG0520E	Selenocysteine lyase/Cysteine desulfurase;E;Amino acid transport and metabolism ;
K43816_GM003668	-	7	182.523	7	169.208	-0.108659	7	190.544	3	151.026	-0.333365	6	198.74	4	114.415	-0.791293	-0.411105	0.96868	COG1476K	DNA-binding transcriptional regulator, XRE-family HTH domain;K;Transcription ;
K43816_GM003752	pheP	13	618.656	15	568.463	-0.121865	14	787.828	11	650.067	-0.276905	14	732.395	9	410.317	-0.834342	-0.411037	0.968742	COG1113E	L-asparagine transporter and related permeases;E;Amino acid transport and metabolism ;
K43816_GM000732	speA	22	2641.78	22	2237.73	-0.239374	22	2784.88	18	2029	-0.456656	19	2660.91	15	1834.59	-0.536221	-0.41075	0.969002	COG1166E	Arginine decarboxylase (spermidine biosynthesis);E;Amino acid transport and metabolism ;
K43816_GM004176	-	15	455.346	14	444.884	-0.0334591	13	538.654	6	282.352	-0.929439	11	504.212	8	418.207	-0.269225	-0.410708	0.969041	COG1196D	Chromosome segregation ATPase;D;Cell cycle control, cell division, chromosome partitioning ;
K43816_GM002461	-	11	1089.37	7	857.448	-0.345018	8	1187.24	3	1057.18	-0.16724	8	1273.41	4	773.289	-0.718887	-0.410382	0.969337	COG1280E	Threonine/homoserine/homoserine lactone efflux protein;E;Amino acid transport and metabolism ;
K43816_GM004449	-	2	36.5045	2	22.8146	-0.65522	1	29.3145	1	26.2653	-0.152942	1	47.8449	2	35.5082	-0.419989	-0.409384	0.970243	COG5039GM	Exopolysaccharide biosynthesis protein EpsI, predicted pyruvyl transferase;GM;Carbohydrate transport and metabolism ; Cell wall/membrane/envelope biogenesis ;
K43816_GM003558	CS, gltA	10	222.87	6	171.109	-0.379335	7	179.551	3	118.194	-0.599099	7	187.699	3	157.814	-0.24875	-0.409061	0.970536	COG0372C	Citrate synthase;C;Energy production and conversion ;
K43816_GM002831	panE, apbA	2	151.782	2	87.4559	-0.788445	2	161.23	2	157.592	-0.0327202	2	136.174	2	102.579	-0.405273	-0.408813	0.970762	COG1893H	Ketopantoate reductase;H;Coenzyme transport and metabolism ;
K43816_GM000896	togM	15	1625.41	13	1346.06	-0.271879	14	1421.75	9	938.985	-0.597977	13	1505.27	11	1175.71	-0.35622	-0.408692	0.970872	COG1175G	ABC-type sugar transport system, permease component;G;Carbohydrate transport and metabolism ;
K43816_GM000706	nupG	18	1813.7	16	1452.53	-0.320171	15	1865.14	10	1431.46	-0.38156	15	1991.08	14	1384.82	-0.523541	-0.408424	0.971115	COG2211G	Na+/melibiose symporter or related transporter;G;Carbohydrate transport and metabolism ;
K43816_GM001303	-	34	1638.86	29	1349.86	-0.279693	30	1762.54	15	1057.18	-0.736887	27	1527.36	19	1321.69	-0.208503	-0.408361	0.971172	COG2200T	EAL domain, c-di-GMP-specific phosphodiesterase class I (or its enzymatically inactive variant);T;Signal transduction mechanisms ;
K43816_GM001477	-	10	443.818	8	397.354	-0.159166	10	472.697	5	341.449	-0.468074	9	507.892	5	335.355	-0.597376	-0.408205	0.971314	COG1414K	DNA-binding transcriptional regulator, IclR family;K;Transcription ;
K43816_GM000374	K07019	6	3100.96	7	2372.72	-0.386035	5	2883.82	5	2015.86	-0.516366	6	2903.82	6	2323.81	-0.321334	-0.407912	0.971581	COG0429R	Predicted hydrolase of the alpha/beta-hydrolase fold;R;General function prediction only ;
K43816_GM000100	zapB	2	186.365	2	142.591	-0.383887	2	175.887	3	177.291	0.0114041	2	235.544	2	130.197	-0.850379	-0.407621	0.971845	COG3074D	Cell division protein ZapB, interacts with FtsZ;D;Cell cycle control, cell division, chromosome partitioning ;
K43816_GM003905	cyoB	22	1039.42	21	903.077	-0.202647	17	1150.59	9	623.801	-0.882164	18	894.332	16	812.743	-0.13785	-0.407554	0.971906	COG0843C	Heme/copper-type cytochrome/quinol oxidase, subunit 1;C;Energy production and conversion ;
K43816_GM002650	dtnK, denK	8	201.736	7	131.184	-0.617054	5	168.558	3	105.061	-0.676885	4	198.74	5	209.104	0.0729748	-0.406988	0.97242	COG3395S	Uncharacterized conserved protein YgbK, DUF1537 family;S;Function unknown ;
K43816_GM002897	-	7	170.995	6	106.468	-0.678459	3	153.901	3	137.893	-0.157376	3	154.576	3	118.361	-0.382292	-0.406042	0.973279	COG0583K	DNA-binding transcriptional regulator, LysR family;K;Transcription ;
K43816_GM001246	-	15	676.295	20	612.191	-0.143447	15	850.121	11	472.776	-0.84516	12	647.747	13	552.349	-0.229465	-0.406024	0.973296	COG2814G	Predicted arabinose efflux permease, MFS family;G;Carbohydrate transport and metabolism ;
K43816_GM003476	-	4	157.546	4	176.813	0.16546	2	161.23	2	170.725	0.0820571	2	132.494	2	47.3442	-1.46536	-0.405946	0.973366	COG3568R	Metal-dependent hydrolase, endonuclease/exonuclease/phosphatase family;R;General function prediction only ;
K43816_GM002744	frdA	14	659.003	13	439.181	-0.584377	13	545.983	6	315.184	-0.790732	8	449.006	10	501.06	0.157914	-0.405732	0.973561	COG1902C	2,4-dienoyl-CoA reductase or related NADH-dependent reductase, Old Yellow Enzyme (OYE) family;C;Energy production and conversion ;
[truncated: 3,224 more rows]

## Sheet: T24h_LB vs T0h_LB
Gene ID	Code	T0h_LB_1_IN	T0h_LB_1_read	T24_LB_1_IN	T24_LB_1_read	log(T24/T0)_LB1	T0h_LB_2_IN	T0h_LB_2_read	T24_LB_2_IN	T24_LB_2_read	log(T24/T0)_LB2	T0h_LB_4_IN	T0h_LB_4_read	T24h_LB_4_IN	T24h_LB_4_read	log(T24/T0)_LB4	T0h_LB_5_IN	T0h_LB_5_read	T24h_LB_5_IN	T24h_LB_5_read	log(T24/T0)_LB5	log(T24/T0)_AVG	p-value	COG	Product
[truncated: 5,053 more rows]

[truncated: 1 more sheets: G4h vs T0h_LB ]
